# Supplementary material for: Single-cell RNA-seq data analysis reveals functionally relevant biomarkers of early brain development and their regulatory footprints in human embryonic stem cells (hESCs)
Source: Brief Bioinform. 2024 May 12;25(3):bbae230. doi: 10.1093/bib/bbae230 (PMC11089419; doi:10.1093/bib/bbae230)
Supplement: Supplementary_data_bbae230 [file supplementary_data_bbae230.xlsx]

## Sheet: Contents
Supplementary Tables	Descriptions
Table S1	Samples infromation
Table S2	DEGs results
Table S3	Description and function of enrichment analysis in TRRUST
Table S4	List of DEGs identified by a DEsingle method.
Table S5	List of DEGs identified by a SigEMD method.

## Sheet: Table S1
Days_26_cre_line.DCX+ (340 samples)	Days_54_cre_line.DCX+ (422 samples)
SRR4250313	SRR4250486
SRR4250314	SRR4250487
SRR4250315	SRR4250488
SRR4250316	SRR4250489
SRR4250317	SRR4250490
SRR4250320	SRR4250491
SRR4250321	SRR4250492
SRR4250322	SRR4250493
SRR4250323	SRR4250494
SRR4250324	SRR4250495
SRR4250325	SRR4250496
SRR4250326	SRR4250497
SRR4250327	SRR4250498
SRR4250328	SRR4250499
SRR4250329	SRR4250500
SRR4250330	SRR4250501
SRR4250331	SRR4250502
SRR4250332	SRR4250503
SRR4250333	SRR4250504
SRR4250334	SRR4250505
SRR4250335	SRR4250506
SRR4250336	SRR4250507
SRR4250337	SRR4250508
SRR4250338	SRR4250509
SRR4250339	SRR4250510
SRR4250340	SRR4250511
SRR4250341	SRR4250512
SRR4250342	SRR4250513
SRR4250343	SRR4250514
SRR4250344	SRR4250515
SRR4250345	SRR4250516
SRR4250346	SRR4250517
SRR4250347	SRR4250518
SRR4250348	SRR4250519
SRR4250349	SRR4250520
SRR4250350	SRR4250521
SRR4250351	SRR4250522
SRR4250353	SRR4250523
SRR4250354	SRR4250524
SRR4250355	SRR4250525
SRR4250356	SRR4250526
SRR4250357	SRR4250527
SRR4250358	SRR4250528
SRR4250359	SRR4250529
SRR4250360	SRR4250530
SRR4250361	SRR4250531
SRR4250362	SRR4250532
SRR4250363	SRR4250533
SRR4250364	SRR4250534
SRR4250365	SRR4250535
SRR4250366	SRR4250536
SRR4250367	SRR4250537
SRR4250368	SRR4250538
SRR4250369	SRR4250539
SRR4250370	SRR4250540
SRR4250371	SRR4250541
SRR4250372	SRR4250542
SRR4250373	SRR4250543
SRR4250374	SRR4250544
SRR4250375	SRR4250545
SRR4250376	SRR4250546
SRR4250377	SRR4250547
SRR4250378	SRR4250548
SRR4250379	SRR4250549
SRR4250380	SRR4250550
SRR4250381	SRR4250552
SRR4250382	SRR4250553
SRR4250383	SRR4250554
SRR4250384	SRR4250555
SRR4250385	SRR4250556
SRR4250386	SRR4250557
SRR4250387	SRR4250558
SRR4250388	SRR4250560
SRR4250389	SRR4250561
SRR4250390	SRR4250562
SRR4250391	SRR4250563
SRR4250392	SRR4250564
SRR4250393	SRR4250565
SRR4250394	SRR4250566
SRR4250395	SRR4250567
SRR4250396	SRR4250568
SRR4250397	SRR4250569
SRR4250663	SRR4250570
SRR4250664	SRR4250571
SRR4250665	SRR4250572
SRR4250666	SRR4250837
SRR4250667	SRR4250838
SRR4250668	SRR4250839
SRR4250669	SRR4250840
SRR4250670	SRR4250841
SRR4250671	SRR4250842
SRR4250672	SRR4250843
SRR4250673	SRR4250844
SRR4250674	SRR4250845
SRR4250675	SRR4250846
SRR4250676	SRR4250847
SRR4250677	SRR4250848
SRR4250678	SRR4250849
SRR4250679	SRR4250850
SRR4250680	SRR4250851
SRR4250681	SRR4250852
SRR4250682	SRR4250853
SRR4250683	SRR4250854
SRR4250684	SRR4250855
SRR4250685	SRR4250856
SRR4250686	SRR4250857
SRR4250687	SRR4250858
SRR4250688	SRR4250859
SRR4250689	SRR4250860
SRR4250690	SRR4250861
SRR4250691	SRR4250862
SRR4250692	SRR4250863
SRR4250693	SRR4250864
SRR4250694	SRR4250865
SRR4250695	SRR4250866
SRR4250696	SRR4250867
SRR4250697	SRR4250868
SRR4250698	SRR4250869
SRR4250699	SRR4250870
SRR4250700	SRR4250871
SRR4250701	SRR4250872
SRR4250702	SRR4250873
SRR4250703	SRR4250874
SRR4250704	SRR4250875
SRR4250705	SRR4250876
SRR4250706	SRR4250877
SRR4250707	SRR4250878
SRR4250708	SRR4250879
SRR4250709	SRR4250880
SRR4250710	SRR4250881
SRR4250712	SRR4250882
SRR4250713	SRR4250883
SRR4250714	SRR4250884
SRR4250715	SRR4250885
SRR4250716	SRR4250886
SRR4250717	SRR4250887
SRR4250718	SRR4250888
SRR4250719	SRR4250889
SRR4250720	SRR4250890
SRR4250721	SRR4250891
SRR4250722	SRR4250892
SRR4250723	SRR4250893
SRR4250724	SRR4250894
SRR4250725	SRR4250895
SRR4250726	SRR4250896
SRR4250727	SRR4250897
SRR4250728	SRR4250898
SRR4250729	SRR4250899
SRR4250730	SRR4250900
SRR4250731	SRR4250901
SRR4250732	SRR4250902
SRR4250733	SRR4250903
SRR4250734	SRR4250904
SRR4250735	SRR4250905
SRR4250736	SRR4250906
SRR4250737	SRR4250907
SRR4250738	SRR4250908
SRR4250739	SRR4250909
SRR4250740	SRR4250910
SRR4250741	SRR4250911
SRR4250742	SRR4250912
SRR4250743	SRR4250913
SRR4250744	SRR4250914
SRR4250745	SRR4250915
SRR4250746	SRR4250916
SRR4250747	SRR4250917
SRR4250748	SRR4250918
SRR4251013	SRR4250919
SRR4251014	SRR4250920
SRR4251015	SRR4250921
SRR4251016	SRR4250922
SRR4251017	SRR4250923
SRR4251018	SRR4250924
SRR4251019	SRR4251187
SRR4251020	SRR4251188
SRR4251021	SRR4251189
SRR4251022	SRR4251190
SRR4251023	SRR4251191
SRR4251024	SRR4251192
SRR4251025	SRR4251193
SRR4251026	SRR4251194
SRR4251027	SRR4251195
SRR4251028	SRR4251196
SRR4251029	SRR4251197
SRR4251030	SRR4251198
SRR4251031	SRR4251199
SRR4251032	SRR4251200
SRR4251033	SRR4251201
SRR4251034	SRR4251202
SRR4251035	SRR4251203
SRR4251036	SRR4251204
SRR4251037	SRR4251205
SRR4251038	SRR4251206
SRR4251039	SRR4251207
SRR4251040	SRR4251208
SRR4251041	SRR4251209
SRR4251042	SRR4251210
SRR4251043	SRR4251211
SRR4251044	SRR4251212
SRR4251045	SRR4251213
SRR4251046	SRR4251214
SRR4251047	SRR4251215
SRR4251048	SRR4251216
SRR4251049	SRR4251217
SRR4251050	SRR4251218
SRR4251051	SRR4251219
SRR4251052	SRR4251220
SRR4251053	SRR4251221
SRR4251054	SRR4251222
SRR4251055	SRR4251223
SRR4251056	SRR4251224
SRR4251057	SRR4251225
SRR4251058	SRR4251226
SRR4251059	SRR4251227
SRR4251060	SRR4251229
SRR4251061	SRR4251230
SRR4251062	SRR4251231
SRR4251063	SRR4251232
SRR4251064	SRR4251233
SRR4251065	SRR4251234
SRR4251066	SRR4251235
SRR4251067	SRR4251236
SRR4251068	SRR4251237
SRR4251069	SRR4251238
SRR4251070	SRR4251239
SRR4251071	SRR4251240
SRR4251072	SRR4251241
SRR4251073	SRR4251242
SRR4251074	SRR4251243
SRR4251075	SRR4251244
SRR4251076	SRR4251245
SRR4251077	SRR4251246
SRR4251078	SRR4251248
SRR4251079	SRR4251249
SRR4251080	SRR4251250
SRR4251081	SRR4251251
SRR4251082	SRR4251252
SRR4251083	SRR4251253
SRR4251084	SRR4251254
SRR4251085	SRR4251255
SRR4251086	SRR4251256
SRR4251087	SRR4251257
SRR4251088	SRR4251258
SRR4251089	SRR4251259
SRR4251090	SRR4251260
SRR4251091	SRR4251261
SRR4251092	SRR4251262
SRR4251093	SRR4251263
SRR4251094	SRR4251264
SRR4251095	SRR4251265
SRR4251096	SRR4251266
SRR4251097	SRR4251267
SRR4251098	SRR4251268
SRR4251099	SRR4251269
SRR4251529	SRR4251270
SRR4251530	SRR4251271
SRR4251531	SRR4251359
SRR4251532	SRR4251360
SRR4251533	SRR4251361
SRR4251534	SRR4251362
SRR4251535	SRR4251363
SRR4251536	SRR4251365
SRR4251537	SRR4251366
SRR4251538	SRR4251367
SRR4251539	SRR4251368
SRR4251540	SRR4251369
SRR4251541	SRR4251370
SRR4251542	SRR4251371
SRR4251543	SRR4251372
SRR4251544	SRR4251373
SRR4251545	SRR4251374
SRR4251546	SRR4251375
SRR4251547	SRR4251376
SRR4251548	SRR4251377
SRR4251549	SRR4251378
SRR4251550	SRR4251379
SRR4251551	SRR4251380
SRR4251552	SRR4251381
SRR4251553	SRR4251382
SRR4251554	SRR4251383
SRR4251555	SRR4251384
SRR4251556	SRR4251385
SRR4251557	SRR4251386
SRR4251558	SRR4251387
SRR4251559	SRR4251388
SRR4251560	SRR4251389
SRR4251561	SRR4251390
SRR4251562	SRR4251391
SRR4251563	SRR4251392
SRR4251564	SRR4251393
SRR4251565	SRR4251394
SRR4251566	SRR4251395
SRR4251567	SRR4251396
SRR4251568	SRR4251397
SRR4251569	SRR4251398
SRR4251570	SRR4251399
SRR4251571	SRR4251400
SRR4251572	SRR4251401
SRR4251573	SRR4251402
SRR4251574	SRR4251403
SRR4251575	SRR4251404
SRR4251576	SRR4251405
SRR4251577	SRR4251406
SRR4251578	SRR4251407
SRR4251579	SRR4251408
SRR4251580	SRR4251409
SRR4251581	SRR4251410
SRR4251582	SRR4251411
SRR4251583	SRR4251412
SRR4251584	SRR4251413
SRR4251585	SRR4251414
SRR4251586	SRR4251415
SRR4251587	SRR4251416
SRR4251588	SRR4251417
SRR4251589	SRR4251418
SRR4251590	SRR4251419
SRR4251591	SRR4251420
SRR4251592	SRR4251421
SRR4251593	SRR4251422
SRR4251594	SRR4251423
SRR4251595	SRR4251424
SRR4251596	SRR4251425
SRR4251597	SRR4251426
SRR4251598	SRR4251427
SRR4251599	SRR4251428
SRR4251600	SRR4251429
SRR4251601	SRR4251430
SRR4251602	SRR4251431
SRR4251603	SRR4251432
SRR4251604	SRR4251433
SRR4251605	SRR4251434
SRR4251606	SRR4251435
SRR4251607	SRR4251436
SRR4251608	SRR4251437
SRR4251609	SRR4251438
SRR4251610	SRR4251439
SRR4251611	SRR4251440
SRR4251612	SRR4251441
SRR4251613	SRR4251442
SRR4251614	SRR4251701
	SRR4251702
	SRR4251703
	SRR4251704
	SRR4251705
	SRR4251706
	SRR4251707
	SRR4251708
	SRR4251709
	SRR4251710
	SRR4251711
	SRR4251712
	SRR4251713
	SRR4251714
	SRR4251715
	SRR4251716
	SRR4251717
	SRR4251718
	SRR4251719
	SRR4251721
	SRR4251722
	SRR4251723
	SRR4251724
	SRR4251725
	SRR4251726
	SRR4251727
	SRR4251728
	SRR4251729
	SRR4251730
	SRR4251731
	SRR4251732
	SRR4251733
	SRR4251734
	SRR4251735
	SRR4251736
	SRR4251737
	SRR4251738
	SRR4251739
	SRR4251740
	SRR4251741
	SRR4251742
	SRR4251743
	SRR4251744
	SRR4251745
	SRR4251746
	SRR4251747
	SRR4251748
	SRR4251749
	SRR4251750
	SRR4251751
	SRR4251752
	SRR4251753
	SRR4251754
	SRR4251755
	SRR4251756
	SRR4251758
	SRR4251759
	SRR4251760
	SRR4251761
	SRR4251762
	SRR4251763
	SRR4251764
	SRR4251765
	SRR4251766
	SRR4251767
	SRR4251768
	SRR4251769
	SRR4251770
	SRR4251771
	SRR4251772
	SRR4251773
	SRR4251774
	SRR4251775
	SRR4251776
	SRR4251777
	SRR4251778
	SRR4251779
	SRR4251780
	SRR4251782
	SRR4251783
	SRR4251784
	SRR4251785
	SRR4251786

## Sheet: Table S2
DEGs	Pvalue	Log2_FC	FDR
RAB3C	1.02886e-15	-4.49273	1.62113e-12
LINC00461	2.59324e-14	-4.40201	2.62677e-11
RND3	1.58076e-12	-4.32856	1.27103e-09
MIR99AHG	1.78342e-15	-4.28858	2.66217e-12
THSD7A	3.04117e-11	-4.06335	1.72507e-08
C1orf61	2.75913e-22	-3.99572	1.95636e-18
AL589740.1	3.52871e-18	-3.92969	1.42973e-14
GRIA2	7.17782e-09	-3.6987	2.1206e-06
TFAP2B	3.72202e-11	-3.51998	2.06909e-08
NTRK2	7.52013e-15	-3.48117	8.88691e-12
ZNF536	1.46151e-14	-3.36118	1.59428e-11
ANK2	1.76648e-12	-3.32938	1.35408e-09
TENM2	5.28099e-11	-3.26816	2.7737e-08
ERBB4	9.56068e-13	-3.26252	8.21697e-10
CHL1	9.33111e-09	-3.13399	2.56941e-06
NSG2	2.00104e-14	-3.11709	2.10199e-11
PDE4B	9.50395e-08	-3.02393	1.96753e-05
FAT3	2.32787e-10	-2.9145	1.11903e-07
VCAN	3.04495e-05	-2.91164	0.00241232
PBX3	5.71039e-09	-2.89576	1.84043e-06
TMEFF2	3.8439e-08	-2.84457	8.86347e-06
FOXP2	6.97671e-09	-2.81503	2.08288e-06
PDE4D	8.63475e-09	-2.79237	2.42474e-06
FAIM2	3.04945e-07	-2.74361	5.2737e-05
LRFN5	2.32268e-10	-2.72672	1.11903e-07
KLHL13	4.27593e-05	-2.68002	0.00314997
TMEM161B-AS1	2.37321e-06	-2.66421	0.000291381
NEGR1	6.11685e-07	-2.61204	9.27733e-05
SRGAP1	2.86092e-09	-2.60138	1.01183e-06
SLC1A2	5.14462e-06	-2.59005	0.000559048
GRIN2B	2.12249e-11	-2.58875	1.25413e-08
NCAN	2.01487e-07	-2.576	3.68683e-05
POU3F2	2.72689e-06	-2.57576	0.000327712
NEDD4L	5.96112e-07	-2.57046	9.13888e-05
ADGRB3	8.90657e-06	-2.54018	0.000886344
REEP1	0.00015278	-2.51275	0.00870111
PLXNA2	1.62553e-07	-2.51117	3.09925e-05
KHDRBS2	3.75091e-07	-2.50786	6.14932e-05
SNX10	5.85945e-06	-2.47934	0.000627116
ID4	1.68126e-05	-2.46448	0.00150422
SLC35F1	8.75767e-05	-2.43588	0.00555671
BCL11A	5.99368e-10	-2.42326	2.57565e-07
MN1	4.94593e-08	-2.40578	1.10454e-05
LIMCH1	2.55048e-06	-2.40007	0.000311796
EPHA5	1.15566e-09	-2.38649	4.75025e-07
GRIA4	7.57668e-06	-2.35417	0.000775776
SCN2A	0.000449546	-2.33766	0.0196154
TAC1	1.62819e-07	-2.33135	3.09925e-05
CHMP2B	2.72951e-05	-2.32836	0.00223096
ADGRV1	1.52233e-07	-2.30926	2.97767e-05
SCD5	3.21245e-06	-2.29976	0.000374945
LINC01102	1.59092e-08	-2.28504	4.10197e-06
RBFOX1	2.89975e-08	-2.23776	7.0899e-06
POU3F4	4.75796e-10	-2.22034	2.10852e-07
KLHL5	6.46994e-07	-2.20438	9.65792e-05
PDIK1L	0.00035289	-2.16902	0.0164346
ATP6V1G2	0.000245594	-2.16458	0.0125004
NFIA	3.36414e-06	-2.16218	0.00039104
DNAJB4	0.000168085	-2.15704	0.0093292
SEZ6	4.36181e-09	-2.13431	1.43848e-06
GNAO1	2.08751e-07	-2.12379	3.79525e-05
MYT1L	6.6362e-05	-2.11275	0.00443266
FUT9	3.21092e-05	-2.10181	0.00250876
PLK2	0.000766304	-2.09502	0.0287486
QKI	0.000250491	-2.08369	0.0126189
WLS	1.19715e-06	-2.08158	0.00016644
AP1S2	3.23433e-05	-2.06983	0.00252011
RABGAP1	0.000167369	-2.04822	0.00930766
TENM1	1.42162e-05	-2.04739	0.00132196
ENOX1	1.55634e-06	-2.04138	0.000206265
LINC00342	0.00014101	-2.03782	0.00819532
LRRC7	1.1489e-05	-2.03478	0.00110458
ARID5B	0.00132997	-2.03307	0.0437085
SLC25A44	0.000465511	-2.02844	0.0201325
KCNJ6	0.000134458	-2.02364	0.00794478
PPFIA2	6.95012e-06	-2.02219	0.000727377
LYPD1	2.14377e-07	-2.02138	3.87272e-05
RUNX1T1	8.33251e-07	-2.01779	0.000121193
RABEPK	2.02606e-05	-2.01368	0.00176268
ABLIM3	3.068e-08	-2.01223	7.37411e-06
NR2F1-AS1	8.15737e-09	-2.00294	2.33696e-06
TIMM21	0.000566065	-2.00278	0.0229682
AMD1	7.02573e-05	-2.00237	0.00462329
ANAPC15	9.26366e-06	-1.99276	0.000912278
PIK3R3	2.35544e-05	-1.99104	0.00197648
PID1	2.62329e-07	-1.98407	4.65011e-05
CADM2	0.000255705	-1.98374	0.0128359
ACVR2A	0.000658009	-1.98317	0.0258483
CNEP1R1	0.000677577	-1.98272	0.0263976
SYNE1	0.00109444	-1.97915	0.0379467
ADCY1	0.000178416	-1.97826	0.00976881
PCNA	5.40723e-05	-1.96651	0.00378192
APC	4.12558e-06	-1.96026	0.000462489
NR2F2	5.33636e-08	-1.95694	1.16423e-05
CRNDE	7.93116e-05	-1.94717	0.00515541
PRTFDC1	3.52499e-05	-1.94356	0.00270937
NEXMIF	5.61993e-05	-1.93681	0.00389713
IPO7	0.00132863	-1.93513	0.0437085
NRXN3	0.00011977	-1.92499	0.00728955
SMARCA2	9.58326e-06	-1.92471	0.000940486
NME1	7.17152e-06	-1.92328	0.00074505
H2AFY2	4.58848e-06	-1.92186	0.000510347
RASSF2	0.000242222	-1.91791	0.0124005
ICK	0.000394096	-1.91344	0.0178838
ATXN1	0.000454797	-1.9103	0.0197339
EPHA7	0.000233512	-1.89768	0.0120499
SNCA	0.000152554	-1.89684	0.00870111
DOCK4	0.000822732	-1.89052	0.0301477
MID1	0.000817592	-1.8888	0.0300759
ZNF302	0.0007903	-1.88575	0.0291925
TRMT1	0.000125799	-1.88051	0.00754314
NTM	5.13492e-05	-1.87836	0.003687
TAOK3	0.000200764	-1.87427	0.0108253
TFAP2A	1.15992e-05	-1.87195	0.00111141
PLAGL1	0.00054758	-1.86178	0.0224105
CNTN5	6.19939e-09	-1.85606	1.93217e-06
SCN3A	0.000479033	-1.85013	0.0205853
LINC00665	1.19537e-06	-1.84842	0.00016644
RFC4	0.000203399	-1.84741	0.010864
GLRX	0.000791486	-1.84698	0.0291925
SCN1A	1.83124e-07	-1.84547	3.39462e-05
MMP16	0.000905946	-1.84019	0.0326901
NUP93	0.000286412	-1.83637	0.0139814
PAX3	2.61175e-07	-1.8338	4.65011e-05
CACYBP	0.000338185	-1.82228	0.0160395
2022-09-03	5.25759e-05	-1.81633	0.00372789
RASAL2	0.000232635	-1.80953	0.0120499
PAN2	0.000449195	-1.80531	0.0196154
SLC16A1-AS1	4.43423e-06	-1.80344	0.000495132
RGMB	5.31894e-07	-1.79514	8.19868e-05
ARMCX5-GPRASP2	0.000245515	-1.79324	0.0125004
MICAL3	0.000295106	-1.78	0.0143811
PCDH9	1.97195e-05	-1.77802	0.00172619
FGF12	0.000350505	-1.7694	0.0163504
SMIM18	0.00105045	-1.76829	0.0367384
ERCC6	0.000137971	-1.76731	0.00808501
AC008124.1	0.00139009	-1.76332	0.0452007
TRDMT1	6.89146e-05	-1.76276	0.00456672
SOX2-OT	0.00094847	-1.75115	0.0339172
BCL11B	5.37699e-06	-1.75091	0.000582069
SLC35F6	0.00104131	-1.74735	0.0365062
NTRK3	5.46629e-05	-1.73684	0.00380921
MAT2A	0.000233605	-1.73108	0.0120499
LINC00476	2.69032e-06	-1.73007	0.000326391
TIMM17A	0.00150336	-1.72908	0.0478009
NETO2	0.000106652	-1.72781	0.00654731
SH3BP5	1.5414e-06	-1.72437	0.000205246
MEX3B	0.000406868	-1.71828	0.0183752
SLC25A4	4.19138e-07	-1.71503	6.75432e-05
MPC1	0.0011981	-1.70709	0.0406466
APBA1	0.00155303	-1.69713	0.0488869
ETFB	8.80484e-08	-1.68375	1.8498e-05
ZNF583	0.00077887	-1.67594	0.0289472
HPCAL4	0.00130105	-1.66781	0.0432089
ELMOD1	0.000113238	-1.66078	0.00692167
SNAP25	0.000165138	-1.65832	0.00920168
LETM1	0.000980541	-1.65526	0.0348498
LRRC58	0.000428973	-1.65422	0.0190997
MEF2C	0.000146269	-1.654	0.00844907
TSPAN13	8.48184e-08	-1.65118	1.80874e-05
MAGI1	0.000224457	-1.65025	0.011727
SLITRK2	1.16113e-06	-1.64785	0.000164659
LMNB1	3.53845e-05	-1.6455	0.00271098
ZMIZ1	5.81793e-05	-1.64513	0.00400765
RBMS3	0.00114391	-1.63537	0.039278
WNT3	0.000419721	-1.63458	0.0188357
ZNF331	0.00126613	-1.63339	0.0423252
SELENOT	0.00138263	-1.62955	0.045022
CENPJ	0.00154708	-1.62869	0.0487538
ST7	0.00150597	-1.62435	0.0478302
ATP5MC1	0.000453042	-1.61101	0.0197073
SERTAD4	4.3291e-05	-1.6086	0.00316592
DGCR9	5.56924e-06	-1.60526	0.000598314
NPTXR	6.10722e-07	-1.60449	9.27733e-05
DPF1	0.000568477	-1.57736	0.023029
ADGRL1	0.000265523	-1.57026	0.0131887
KLHL1	0.000158425	-1.56967	0.00892152
CERS6	0.00151992	-1.56697	0.0481115
FSBP	8.74452e-05	-1.5664	0.00555671
PCYT1B	3.17968e-05	-1.56629	0.00249122
SBK1	0.00094952	-1.56157	0.0339172
OSBPL5	0.00044862	-1.56155	0.0196154
TMEM45A	0.000139101	-1.55821	0.00812837
AL391807.1	0.00146045	-1.5406	0.0468595
SMIM19	0.00125489	-1.53332	0.0421696
PDE4DIP	0.00153984	-1.52813	0.0485795
LYRM9	0.00049017	-1.52454	0.0208429
NCAM2	0.000995703	-1.51949	0.0353002
ACSL1	0.0013009	-1.51323	0.0432089
AC027031.2	0.000103817	-1.51112	0.00640102
MDGA2	2.45458e-07	-1.50681	4.40612e-05
TLE4	0.00148006	1.5031	0.0472189
RFX2	0.000248265	1.51336	0.0125519
DENND3	2.46159e-05	1.51504	0.0020534
CHRNB4	0.000494913	1.52279	0.0209577
GNG5	0.000837438	1.52462	0.0306075
MMP17	0.000319653	1.52587	0.0153401
TCF3	0.00118306	1.53215	0.0402327
PLEKHG4B	1.55902e-05	1.53304	0.00142177
MLLT1	0.000518552	1.53398	0.0216282
TSPAN17	0.000445667	1.53447	0.0195851
NEUROG1	0.000298645	1.53485	0.0145037
BAALC-AS1	6.95821e-05	1.53615	0.0046002
IGF2BP1	0.00147767	1.54099	0.0471957
WDR54	0.00139131	1.54793	0.0452007
INSM2	6.5243e-05	1.5504	0.00437452
SHC2	2.76544e-05	1.55464	0.00225383
AL390719.1	2.83767e-06	1.55632	0.000338159
CHD7	0.000528985	1.55817	0.0218958
PTPN21	0.00103015	1.559	0.0362044
LRP10	0.00024206	1.56485	0.0124005
PTPRH	0.000203245	1.56553	0.010864
AC022150.4	0.001203	1.56629	0.0407641
FZD6	2.97109e-05	1.56633	0.00236702
CRACR2B	9.90019e-06	1.57051	0.000968239
DYNLT3	0.000502746	1.57125	0.0211556
DMRTA1	0.000235201	1.57423	0.0121066
SPRY2	0.000365981	1.57471	0.016878
CHP1	0.000498683	1.57772	0.0210471
SMCO4	0.000416671	1.58205	0.0187581
KIAA0319	1.27008e-05	1.58207	0.00120257
NACAD	0.000901799	1.58586	0.0326235
MYH9	0.00128032	1.59353	0.0426704
LINC01315	0.000156706	1.60202	0.00888901
TOR2A	0.000688737	1.60598	0.0266857
PTGR1	0.000714928	1.60697	0.027458
ZNF219	0.000425447	1.60921	0.0190324
TOX2	0.000216191	1.61358	0.011461
MANBA	0.000238983	1.61581	0.0122791
PHACTR2	0.000159223	1.61605	0.00892466
DOCK11	0.000535546	1.61641	0.0220133
VAT1	9.58591e-11	1.61713	4.94319e-08
CTDSP2	0.000624286	1.61948	0.0247291
EFHC1	0.00119396	1.62087	0.0405546
FAM213A	8.13244e-05	1.62363	0.00523021
NRIP1	0.000224517	1.62599	0.011727
LOXL1	3.69271e-06	1.628	0.000420613
TEX9	0.000713604	1.64058	0.027458
LMO2	8.82422e-07	1.64126	0.00012769
SHKBP1	0.00115764	1.64885	0.0395578
CCDC152	8.12841e-05	1.65101	0.00523021
C20orf96	0.000503998	1.65441	0.0211769
ZNF467	9.62522e-08	1.65629	1.97819e-05
VAMP3	0.00101535	1.65724	0.0358622
BLVRA	0.000185079	1.65871	0.010056
NR6A1	0.000418063	1.66014	0.018791
PKIG	0.000626784	1.66038	0.0247934
EPB41L4A	0.00144433	1.66094	0.04655
PLEC	0.0011073	1.66105	0.0381593
EXD3	2.23897e-05	1.66326	0.00190947
PPP2R1B	0.000716414	1.66561	0.027458
SSBP3	0.000177595	1.66847	0.00974264
PIK3IP1	0.00133365	1.66934	0.043779
EPB41L3	0.000552407	1.67069	0.022543
CYB5R3	0.00109934	1.67222	0.0380067
SIGIRR	1.22416e-07	1.67258	2.46239e-05
ADAM12	0.000124364	1.67544	0.00747292
TRIM36	6.86276e-06	1.67636	0.000723574
CXXC5	0.000861892	1.67683	0.0313799
DRC1	9.05574e-07	1.67767	0.000130375
HSD17B12	0.000495086	1.67908	0.0209577
C12orf75	7.6746e-06	1.68152	0.000780169
FUCA2	0.000465656	1.68841	0.0201325
STN1	7.60261e-05	1.7013	0.0049569
TMEM200A	2.24192e-05	1.70292	0.00190947
RET	0.000264685	1.71324	0.0131702
EFS	7.99049e-06	1.71324	0.00080364
NR1D2	1.25263e-06	1.71478	0.000173303
ST18	0.000231347	1.72377	0.0120394
SDF4	0.000662712	1.7344	0.0259617
ITM2C	4.99766e-05	1.73704	0.00360671
LIPA	0.000413735	1.74196	0.0186556
ZIC2	0.0011062	1.74438	0.0381593
LIMD2	4.43164e-05	1.745	0.00323111
C21orf59	0.000177319	1.74583	0.00974264
GSE1	0.000143548	1.74858	0.0083088
FANK1	6.54154e-06	1.74961	0.000697486
RFX3	4.74586e-06	1.7503	0.000525789
CBFB	0.00093666	1.75771	0.0335848
BRINP1	8.4947e-05	1.76685	0.00541408
TMEM107	0.000556082	1.77124	0.0226416
PPP2R5B	2.27138e-06	1.77187	0.000281314
CST3	5.33297e-05	1.7749	0.00376182
BRINP2	0.000120824	1.77797	0.00732223
PRKCG	0.000389794	1.78314	0.0177169
SLC7A8	3.57256e-06	1.7849	0.000410222
ADGRL2	0.000675227	1.79167	0.0263785
ATP1A1	0.000315665	1.79197	0.0152001
COL6A1	5.78665e-05	1.79734	0.00400295
CHRNA3	0.000881477	1.7986	0.0319699
PTPRF	0.000139445	1.80264	0.00812837
STK33	9.82969e-05	1.80413	0.00610043
FKBP9	0.000317928	1.8062	0.0152832
OCIAD2	6.39094e-05	1.80726	0.00429526
TAPBP	0.00151601	1.80734	0.0480953
SLC16A3	5.04384e-07	1.80959	7.9035e-05
AHI1	0.00132949	1.8106	0.0437085
FIRRE	2.94381e-07	1.81095	5.15385e-05
ACHE	0.000758062	1.81995	0.0285906
DPCD	0.000646468	1.82022	0.0254301
SCRN2	0.000264008	1.82124	0.0131702
IGDCC4	0.00122866	1.82899	0.0414355
RAI14	0.000261195	1.83001	0.0130653
GPX1	7.98518e-06	1.83476	0.00080364
ARC	1.39073e-06	1.84019	0.000188727
PTPRN	0.000822271	1.8461	0.0301477
DYNC1I1	0.000314763	1.84676	0.0152001
RBBP7	7.36165e-05	1.8495	0.00482197
RTKN	1.96859e-06	1.85378	0.000249256
LPP	0.000591198	1.85705	0.0236496
LHX5	1.5933e-06	1.86103	0.000210182
MFAP2	0.000730886	1.8623	0.0278621
NUAK2	0.000123324	1.87719	0.00742616
SVIL	0.000121396	1.88256	0.00734121
LINC01833	1.25656e-07	1.88487	2.4922e-05
KLHL24	2.71801e-06	1.88491	0.000327712
SRI	1.60703e-05	1.88558	0.00145155
SERINC2	0.000570877	1.88767	0.0230644
NKAIN4	0.000449206	1.89049	0.0196154
PDE2A	9.26333e-06	1.89867	0.000912278
ABTB2	2.27158e-05	1.8991	0.00192894
HMG20B	0.000102154	1.90123	0.00631219
GNG8	8.68815e-08	1.90257	1.8389e-05
YY1	0.00042859	1.90747	0.0190997
FABP7	0.000203126	1.91604	0.010864
FGF13	7.11012e-05	1.92009	0.00466799
LOXL1-AS1	7.20515e-07	1.92012	0.000106434
IQGAP1	0.000297755	1.92702	0.0144853
DDB2	3.74198e-05	1.93345	0.00280186
PTP4A3	8.30283e-05	1.93662	0.00530371
ULBP3	5.88534e-05	1.93811	0.00403188
GSTM2	3.33672e-07	1.93869	5.62402e-05
AC092958.1	1.87694e-05	1.93885	0.00165837
MCUB	0.000385726	1.9444	0.0175884
CLGN	0.000349135	1.95157	0.0163229
TMEM159	0.000182717	1.98183	0.009985
ST6GAL1	0.000345916	1.99116	0.0162432
CD276	5.07417e-05	2.00055	0.00365263
DKK3	0.00155738	2.00227	0.0489696
PTPRU	2.04902e-08	2.0044	5.14285e-06
STRA6	8.23355e-07	2.00528	0.000120371
CRABP2	0.000245936	2.00572	0.0125004
SEMA4D	1.46349e-05	2.00801	0.00134765
CD151	1.1774e-06	2.0088	0.000166136
NYNRIN	3.45347e-05	2.01179	0.00266886
SLIT2	6.98242e-05	2.01876	0.00460547
CAP2	0.00132426	2.02334	0.0437085
LRRIQ1	0.00101831	2.03173	0.0359221
HMGB2	0.000687616	2.03203	0.0266788
PEX2	0.000514446	2.03298	0.0215202
ST8SIA3	0.000483912	2.03664	0.0207155
GPR149	2.30211e-06	2.03783	0.00028388
NME3	3.06649e-08	2.03817	7.37411e-06
PALLD	0.000445134	2.03879	0.0195851
SLC29A1	0.00021197	2.0433	0.0113005
AC007751.2	1.678e-07	2.04856	3.17275e-05
ARID3B	9.24722e-05	2.05373	0.00581529
CCNB1IP1	0.000724401	2.05483	0.027652
SCN9A	0.000382807	2.05774	0.0174834
BBX	6.18379e-05	2.05993	0.0041958
KATNBL1	2.17036e-06	2.06324	0.000273581
DSP	1.18856e-06	2.06522	0.00016644
WASF2	6.24285e-05	2.07101	0.0042157
SLC26A11	7.50327e-06	2.07705	0.000772089
BTG3	0.000158852	2.08393	0.00892152
ZEB1	3.58705e-05	2.08522	0.00273484
GALNT2	3.5462e-05	2.09398	0.00271098
MYO6	6.67546e-05	2.09566	0.00443828
CPNE3	9.60094e-05	2.09611	0.00601108
ZFHX4	1.93281e-05	2.10283	0.00169716
SH2D3C	0.000381852	2.10881	0.0174679
TP53I11	5.41379e-05	2.11518	0.00378192
TES	0.00038129	2.12316	0.0174679
HDAC5	2.1043e-05	2.12463	0.00181601
CAST	3.59749e-05	2.12551	0.00273544
PRRG3	0.00023306	2.13264	0.0120499
GCK	3.46692e-06	2.14053	0.000401342
ZNF83	0.00126682	2.14126	0.0423252
ANKFN1	1.43088e-06	2.14252	0.000193251
ABLIM1	5.8217e-05	2.14822	0.00400765
PTPRZ1	0.000779286	2.15533	0.0289472
PREP	0.000777071	2.15553	0.0289472
CLSTN2	9.17172e-05	2.16509	0.00578231
S1PR2	3.67247e-05	2.17115	0.00278138
DTNA	0.000433173	2.17273	0.0192565
NDRG1	9.37119e-07	2.17771	0.000134235
RIPOR1	3.74122e-06	2.19731	0.000424317
WHRN	2.4511e-10	2.19923	1.15863e-07
SHISA2	3.49188e-06	2.20677	0.000402589
MAGI3	9.78078e-05	2.21695	0.00608339
RBM7	0.000248718	2.21716	0.0125519
RSPH9	7.44092e-06	2.21886	0.000770217
GSN	1.06642e-06	2.21914	0.000151989
BTBD17	2.81133e-05	2.22161	0.00228467
ZBTB16	0.000252255	2.22561	0.0126852
TEAD1	0.000164082	2.23226	0.00917886
ARMCX1	0.000217343	2.24293	0.0115005
RSRP1	9.02111e-06	2.24619	0.000894603
KCNT2	2.60731e-05	2.24743	0.00216858
PERP	1.44552e-06	2.2494	0.000194303
ALDH7A1	1.62861e-05	2.25115	0.00146637
UNC13B	5.5959e-05	2.25274	0.00388997
IGFBPL1	2.90233e-09	2.25922	1.01183e-06
RCN1	5.15011e-05	2.26044	0.00368857
PLTP	3.74411e-05	2.26156	0.00280186
SLC12A7	2.65134e-07	2.26376	4.67064e-05
IL17RD	3.1155e-05	2.26686	0.0024477
AL133163.3	2.57891e-08	2.27484	6.41607e-06
PIP4K2A	0.000191507	2.29483	0.0103655
TRIM36-IT1	6.61246e-07	2.29709	9.81899e-05
GPX7	3.4546e-07	2.30517	5.72979e-05
REEP3	8.28022e-05	2.30597	0.00530121
AK4	1.09068e-05	2.32695	0.00105938
PEA15	2.20224e-09	2.3375	8.2184e-07
JUND	3.76067e-15	2.33825	4.84819e-12
GNAI2	1.50199e-06	2.34269	0.000200941
ADCYAP1	1.918e-06	2.34609	0.000244801
MYO10	7.4999e-05	2.34854	0.0049012
NME4	2.69289e-06	2.35505	0.000326391
DUSP3	0.000158768	2.38835	0.00892152
PCBD1	3.32055e-08	2.39016	7.84812e-06
TRAF6	2.85876e-05	2.39415	0.00230341
CPXM1	2.05267e-05	2.40062	0.00178036
SINHCAF	6.08414e-09	2.40325	1.92144e-06
MIR217HG	1.31835e-08	2.41999	3.49448e-06
IGSF9	4.76801e-06	2.4341	0.000526188
LDLRAD3	7.51346e-06	2.44293	0.000772089
SIX3	1.47187e-10	2.44718	7.32374e-08
GLUD1	2.99106e-05	2.45221	0.00237626
ATP2B1	2.31352e-05	2.45481	0.00195286
DDC	5.56745e-08	2.46019	1.20537e-05
ELAVL4	1.51387e-11	2.46441	9.33399e-09
CYSTM1	3.75916e-06	2.46467	0.000424317
MAP1LC3A	2.75503e-10	2.47374	1.28095e-07
ZIC1	5.31571e-08	2.48937	1.16423e-05
PDLIM7	6.51634e-10	2.49113	2.75845e-07
MFNG	8.04946e-06	2.50621	0.00080671
RASGRP1	1.46012e-05	2.51233	0.00134765
SCG2	2.21313e-06	2.51257	0.000275643
FSTL1	1.13829e-05	2.51326	0.0010981
NR2C1	1.86446e-06	2.52366	0.000239275
RAB11FIP2	9.13787e-05	2.53678	0.00578231
TAGLN2	5.16475e-07	2.54752	8.0485e-05
NEFM	3.62431e-06	2.55207	0.000414487
PDLIM4	2.76037e-09	2.55328	9.91006e-07
H1F0	4.80951e-06	2.55415	0.000528711
SLC25A13	1.70367e-06	2.56951	0.000220636
ARHGEF26	2.00709e-09	2.57626	7.79796e-07
DSC2	1.49684e-08	2.58449	3.93087e-06
DCC	1.57715e-11	2.59502	9.51725e-09
ESYT1	1.59027e-07	2.59503	3.08926e-05
CBX2	3.6832e-08	2.60603	8.56254e-06
PCSK2	9.90991e-05	2.61631	0.00613679
P4HTM	3.03687e-06	2.61777	0.000357392
POU2F2	5.89438e-10	2.62744	2.57194e-07
PRTG	1.81968e-07	2.63087	3.39462e-05
SYNE2	1.26153e-08	2.64431	3.37542e-06
CDKN1C	3.23621e-09	2.64943	1.10585e-06
CLU	2.21587e-06	2.65193	0.000275643
SCG5	3.08948e-06	2.69949	0.000362081
RFTN1	4.51742e-08	2.71604	1.02498e-05
UNC80	4.47182e-07	2.71846	7.12526e-05
IER2	1.12633e-07	2.71984	2.2982e-05
C21orf62	3.17502e-07	2.73175	5.39221e-05
ITGB1	5.21294e-08	2.76976	1.15507e-05
CNGB1	2.67947e-09	2.77245	9.74295e-07
THSD4	1.62256e-07	2.77442	3.09925e-05
PCSK1	1.82783e-06	2.78643	0.00023564
NEUROD1	4.29261e-07	2.81761	6.87836e-05
SERPING1	1.1902e-07	2.82973	2.41117e-05
MMRN1	1.92122e-09	2.87433	7.56802e-07
SCUBE1	4.50242e-10	2.87775	2.02695e-07
JUN	1.30278e-06	2.89758	0.000179366
SPRY1	1.12412e-10	2.91558	5.69325e-08
REC8	3.15973e-08	2.93061	7.53077e-06
GPR176	3.09199e-07	2.96751	5.31486e-05
DLL3	9.96327e-09	2.97689	2.7171e-06
FOXG1	2.10039e-09	2.99459	7.94284e-07
MEST	1.48566e-09	2.9999	5.93468e-07
AC010247.2	6.6658e-09	3.02072	2.01123e-06
HIST2H2BE	4.81331e-07	3.02803	7.62654e-05
EZR	8.99761e-09	3.05238	2.50186e-06
AASS	4.93201e-08	3.10599	1.10454e-05
DENND1A	9.59403e-12	3.13485	6.32804e-09
PLCH1	1.54294e-08	3.14182	4.01475e-06
PRSS23	9.00438e-08	3.14521	1.87781e-05
ADCY2	7.76392e-09	3.14599	2.24694e-06
EFNA5	1.34731e-07	3.15517	2.65363e-05
EPPK1	7.95264e-12	3.16234	5.3703e-09
CNGA3	5.92295e-12	3.16791	4.09724e-09
MSN	1.81243e-07	3.16873	3.39462e-05
AC010931.2	3.87327e-12	3.18633	2.74635e-09
PCBP4	2.20427e-20	3.1915	1.25035e-16
ONECUT2	4.17324e-07	3.19852	6.75432e-05
ZIC4	4.48361e-08	3.20351	1.02498e-05
RAB3B	6.81848e-08	3.21365	1.46504e-05
P4HA2	6.09721e-09	3.22156	1.92144e-06
AL590094.1	1.12064e-08	3.23108	3.027e-06
NEAT1	1.0269e-11	3.24554	6.47222e-09
EOMES	1.24882e-07	3.2457	2.4922e-05
FBLN1	2.92539e-09	3.25652	1.01183e-06
GULP1	5.35173e-09	3.25898	1.74466e-06
PLCD1	2.07101e-09	3.36875	7.93755e-07
MYADM	2.48502e-12	3.37614	1.80718e-09
RSPO3	3.79354e-11	3.38012	2.06909e-08
TSTD1	4.73005e-14	3.46933	4.62599e-11
OTX2	6.35063e-09	3.50599	1.95779e-06
RORB	1.61332e-12	3.52982	1.27103e-09
LHX9	3.40608e-09	3.60169	1.15004e-06
BAALC	4.35524e-09	3.63021	1.43848e-06
PPP1R17	6.42116e-09	3.69941	1.95825e-06
KRT8	9.1936e-17	3.70371	2.17291e-13
CLIC1	1.01074e-15	3.76688	1.62113e-12
PON2	2.75612e-08	3.79187	6.79732e-06
LHX2	1.17156e-12	3.82342	9.77288e-10
EMX2	2.88136e-17	3.92485	7.4292e-14
ADA2	3.9513e-13	3.93072	3.50209e-10
FOS	8.40603e-10	3.95745	3.50606e-07
ONECUT1	1.95716e-15	4.01843	2.77545e-12
FEZF1-AS1	1.86643e-13	4.01851	1.7076e-10
RELN	8.34397e-09	4.09191	2.36652e-06
LHX5-AS1	1.16625e-17	4.09397	3.67524e-14
ANXA2	2.53268e-09	4.11149	9.32882e-07
LIN28B	2.27895e-15	4.13873	3.07788e-12
NRP1	4.22743e-15	4.4052	5.21297e-12
TUBA1A	0.000151334	4.4169	0.00868089
EMX2OS	9.93116e-12	4.48763	6.40154e-09
ABCA1	2.32e-12	4.55599	1.73158e-09
SDC2	3.52171e-16	4.61042	6.65885e-13
MDK	6.68274e-24	4.62905	6.31787e-20
KLHDC8B	1.99019e-17	4.72208	5.64456e-14
FEZF1	1.71563e-16	4.76534	3.74298e-13
TRH	1.67514e-18	5.15229	7.9184e-15
ISLR2	2.61889e-16	5.15828	5.3055e-13
DLK1	7.53855e-16	5.31049	1.3363e-12
TBR1	9.49213e-15	5.33045	1.07686e-11
LINC01551	8.13836e-18	5.36765	2.88525e-14
TPPP3	2.05927e-24	5.60923	2.92025e-20
RBP1	1.46038e-29	5.97286	4.14192e-25

## Sheet: Table S3
Description	Function
Regulated by: POU3F2	POU3F2 regulates TRIM8 expression contributing tocellular functions implicated in schizophrenia
Regulated by: PAX6	Pax6 is a key regulatory gene for eye, brain, and pancreasdevelopment. It acts as a transcriptional activator and repressor.
Regulated by: HDAC5	HDAC5 belongs to HDAC family that is found to regulate genetranscription by affecting histone acetylation and chromatin remodeling.
Regulated by: TFAP2C	TFAP2C regulates transcription in human naive pluripotency by opening enhancers.
Regulated by: USF1	USF1 is a ubiquitously expressed transcription factor that regulates genetranscription by binding to the E-box motif of target genes (Ikeda et al., 2014)
Regulated by: REST	REST (repressor element-1-silencing transcription factor), plays a pivotal role in the regulation of proliferation and differentiation of RPCs (retinal progenitor cells) (Wang et al., Cell Death Dis 9, 444 (2018) )
Regulated by: ESR2	Estrogen has both rapid and longer-term direct effects on cardiovasculartissues mediated by the two estrogen receptors, ESR1 and ESR2.
Regulated by: CREB1	CREB1 (cAMP response element binding protein 1) is a key transcription factor that mediates transcriptional responses to a variety of growth factors and stress signals. CREB1 has been shown to play a critical role in development and progression of tumors (Wang et al., Tumor Biol. 37, 8487–8502 (2016)).

## Sheet: Table S4
DEG name	theta_1	theta_2	mu_1	mu_2	size_1	size_2	prob_1	prob_2	total_mean_1	total_mean_2	foldChange	norm_total_mean_1	norm_total_mean_2	norm_foldChange	chi2LR1	pvalue_LR2	pvalue_LR3	FDR_LR2	FDR_LR3	pvalue	pvalue.adj.FDR	Remark	Type	State
RBP1	0.0488757	0.799379	203.762	42.595	1.67252	1.80356	0.00814135	0.040622	273.615	7.2	38.002	193.803	8.54545	22.6791	132.835	0.000252764	1.84234e-07	0.00121171	3.92777e-06	0	0	NA	DEg	up
TPPP3	0.0390333	0.762227	186.8	48.8624	1.23336	1.44423	0.00655928	0.0287086	259.328	10.3455	25.0668	179.508	11.6182	15.4506	120.591	1.97523e-06	0	1.91302e-05	0	0	0	NA	DEg	up
MDK	0.0326405	0.406437	249.742	43.8646	1.77588	1.04245	0.00706064	0.0232136	343.582	24.4364	14.0603	241.59	26.0364	9.27895	112.15	2.19393e-06	0	2.09744e-05	0	0	0	NA	DEg	up
HSPA1A	0.315434	1.1665e-08	26.1023	55.4	1.88439	0.0841347	0.0673317	0.00151637	26.1721	38.6727	0.676759	17.8689	55.4	0.322542	93.3955	0.000786773	0	0.00304481	0	0	0	NA	DEg	down
C1orf61	0.949126	0.297822	13.695	77.2143	1.45029	0.933253	0.0957586	0.0119422	0.811475	52.8727	0.0153477	0.696721	54.2182	0.0128503	92.1015	0	0.00667642	0	0.0340871	0	0	NA	DEg	down
PCBP4	0.0245592	0.285049	339.897	87.8382	2.01839	1.09182	0.0059032	0.0122773	467.402	60.2182	7.7618	331.549	62.8	5.27945	90.9704	0	2.10942e-15	0	7.7769e-14	0	0	NA	DEg	up
KRT8	0.343213	0.962356	96.3594	3.38095	1.55483	16731.5	0.0158796	0.999798	87.6557	0.0545455	1607.02	63.2869	0.127273	497.254	84.4993	7.04518e-06	0.000762292	5.81838e-05	0.00724612	0	0	NA	DEg	up
VAT1	0	0.0696246	457.926	189.522	3.43629	1.10788	0.00744814	0.00581165	702.377	178.036	3.94513	457.926	176.327	2.59702	83.135	6.66667e-12	0	2.03135e-10	0	0	0	NA	DEg	up
SDC2	0.202777	0.853037	157.195	36.1254	1.21561	1.38935	0.00767375	0.0370347	171.844	5.16364	33.2797	125.32	5.30909	23.6047	82.3184	1.02381e-05	0.00149331	8.07555e-05	0.0121724	0	0	NA	DEg	up
LHX5-AS1	0.171964	0.487758	396.009	59.3114	1.52975	1.33375	0.00384804	0.0219927	474.344	29.8727	15.8788	327.91	30.3818	10.793	82.2215	2.43851e-05	1.66533e-15	0.000171286	6.17377e-14	0	0	NA	DEg	up
KLHDC8B	0.114095	0.776447	125.286	96.2152	1.66131	0.771323	0.0130866	0.0079529	170.287	26.4182	6.44582	110.992	21.5091	5.16023	82.077	5.27151e-05	0.0092061	0.000330299	0.0411744	0	0	NA	DEg	up
HSPA1B	0.350393	2.58268e-08	20.4033	24.6545	2.66418	0.0884632	0.115495	0.00357528	19.0902	17.5455	1.08804	13.2541	24.6545	0.537592	82.0129	0.000198253	2.22045e-16	0.000993198	8.41877e-15	0	0	NA	DEg	down
AL589740.1	0.95058	0.351178	24.3813	140.45	2.10453	0.755742	0.0794589	0.00535205	1.51639	84.1091	0.0180289	1.20492	91.1273	0.0132224	81.5769	0	0.00257657	0	0.0176162	0	0	NA	DEg	down
LINC01551	0.137592	0.797942	253.625	102.311	1.14739	0.986012	0.00450358	0.00954544	303.844	24.3273	12.4899	218.73	20.6727	10.5806	81.5623	0.00209652	0.0266462	0.00657737	0.073432	0	0	NA	DEg	up
NRP1	0.0573516	0.484623	418.545	147.676	1.95874	0.854247	0.00465809	0.00575132	606.557	82.1455	7.38394	394.541	76.1091	5.18389	80.6975	0	0	0	0	0	0	NA	DEg	up
ISLR2	0.106406	0.641522	408.868	148.05	1.56529	0.601695	0.00381375	0.00404768	566.869	59.1091	9.59021	365.361	53.0727	6.88415	78.8594	0	6.90041e-06	0	0.000117766	0	0	NA	DEg	up
CLIC1	0.0327469	0.489793	190.39	87.2017	2.27362	1.50163	0.011801	0.0169287	252.811	44.7091	5.65459	184.156	44.4909	4.13918	77.2148	1.92772e-09	3.39198e-06	3.87715e-08	6.08459e-05	1.11022e-16	1.48823e-13	NA	DEg	up
JUND	0.0287146	0.25896	18.3887	5.83946	2.63679	1.93867	0.125409	0.249246	25.377	4	6.34426	17.8607	4.32727	4.12746	77.1627	0.0086421	6.68943e-12	0.0197091	2.01075e-10	1.11022e-16	1.48823e-13	NA	DEg	up
ZNF536	0.802558	0.161927	14.8622	57.144	1.19071	0.589152	0.0741742	0.0102047	3.7541	44.8182	0.0837628	2.93443	47.8909	0.0612731	75.4262	2.63469e-08	0.000163308	4.17608e-07	0.00200691	3.33067e-16	4.07645e-13	NA	DEg	down
TBR1	0.237685	0.890818	441.57	293.086	1.94042	1.30808	0.00437514	0.00444327	523.213	36.2545	14.4317	336.615	32	10.5192	73.2797	0	2.81065e-05	0	0.000435162	8.88178e-16	9.61624e-13	NA	DEg	up
LIN28B	0.170826	0.786744	120.503	25.748	0.758012	0.790696	0.00625108	0.0297941	145.328	6.54545	22.2029	99.918	5.49091	18.197	73.2735	3.77476e-14	0.00301182	1.53591e-12	0.0196372	8.88178e-16	9.61624e-13	NA	DEg	up
FEZF1-AS1	0.251558	0.887926	108.586	194.677	1.2761	0.63258	0.0116155	0.00323886	125.508	24.6727	5.08692	81.2705	21.8182	3.7249	72.097	1.70488e-07	0.0470219	2.18362e-06	0.097964	1.55431e-15	1.62051e-12	NA	DEg	up
MIR99AHG	0.728077	0.180634	37.9205	183.401	0.883179	0.666191	0.0227602	0.00361928	14.7213	141.273	0.104205	10.3115	150.273	0.0686184	71.7899	1.12172e-11	8.4158e-10	3.28301e-10	2.15995e-08	1.77636e-15	1.78587e-12	NA	DEg	down
TSTD1	0.261296	0.854543	52.6175	20.7496	1.99587	9.25088	0.0365454	0.308358	57.1066	3.34545	17.0699	38.8689	3.01818	12.8782	71.1684	1.65161e-05	0.000974114	0.00012328	0.00881111	2.44249e-15	2.3709e-12	NA	DEg	up
DLK1	0.0554205	0.460205	861.55	162.924	0.627332	0.337349	0.000727613	0.00206632	1071.48	61.5818	17.3992	813.803	87.9455	9.2535	69.1545	6.21725e-15	0	2.80322e-13	0	6.43929e-15	6.0422e-12	NA	DEg	up
ABCA1	0.113297	0.670167	368.394	152.033	1.10258	0.957533	0.002984	0.00625879	492.434	52.9273	9.30398	326.656	50.1455	6.51416	66.3485	0	1.04361e-14	0	3.76433e-13	2.58682e-14	2.24452e-11	NA	DEg	up
MYADM	0.0815039	0.569615	86.144	44.9069	2.00728	0.908892	0.0227708	0.019838	116.254	18.9091	6.14805	79.123	19.3273	4.09385	66.3118	3.7807e-06	0.000289325	3.38185e-05	0.00327787	2.63123e-14	2.24452e-11	NA	DEg	up
NSG2	0.286892	0.035165	38.9315	112.652	1.30192	1.55791	0.0323591	0.0136407	38.5902	108.855	0.354511	27.7623	108.691	0.255424	64.2063	1.11761e-05	1.46142e-10	8.71242e-05	3.98042e-09	7.41629e-14	5.79913e-11	NA	DEg	down
DCC	0.0245898	0.179424	957.562	409.114	2.44807	0.964407	0.00255004	0.00235176	1392.77	330.018	4.22028	934.016	335.709	2.78222	62.7431	0	0	0	0	1.52434e-13	1.15973e-10	NA	DEg	up
PDLIM7	0.0549902	0.435244	66.0935	26.9786	1.59614	2.53533	0.0235803	0.0859028	90.5328	15.4545	5.858	62.459	15.2364	4.09934	62.5455	5.04628e-08	1.19944e-06	7.40083e-07	2.29338e-05	1.67977e-13	1.24435e-10	NA	DEg	up
RAB3C	0.673889	0.180999	62.4096	129.248	0.483132	1.55932	0.00768183	0.0119207	31.8361	102.745	0.309854	20.3525	105.855	0.192268	61.7474	2.7613e-07	0.000134929	3.30218e-06	0.00172426	2.48801e-13	1.79583e-10	NA	DEg	down
ELAVL4	0.00818411	0.217231	400.235	171.419	2.15562	1.39241	0.00535703	0.00805736	556.27	135.909	4.09296	396.959	134.182	2.95837	60.8131	6.80713e-09	0	1.24449e-07	0	3.94018e-13	2.7729e-10	NA	DEg	up
HSPA8	0	0.0181816	691.631	1486.78	3.02896	2.4044	0.00436035	0.00161458	999.721	1460.73	0.6844	691.631	1459.75	0.473803	60.6195	4.09553e-05	5.62883e-14	0.000267936	1.89703e-12	4.33431e-13	2.92362e-10	NA	DEg	down
CDKN1C	0.0744515	0.660612	33.5025	16.5003	0.779295	1.25935	0.022732	0.070911	43.6557	4.58182	9.52804	31.0082	5.6	5.53718	60.6066	0.00395488	0.0340601	0.0107674	0.0829804	4.36207e-13	2.92362e-10	NA	DEg	up
MYL6	0	0.0181818	859.008	437.481	4.51729	4.01823	0.00523122	0.00910131	1249.65	437.636	2.85545	859.008	429.527	1.99989	59.8161	0	1.56541e-14	0	5.52699e-13	6.43485e-13	4.02536e-10	NA	DEg	up
DLL3	0.144926	0.545326	129.641	41.2283	0.872796	3.05458	0.0066874	0.0689789	155.025	18.8364	8.23007	110.852	18.7455	5.91356	59.4304	3.09223e-10	1.17078e-07	7.31718e-09	2.54482e-06	7.77933e-13	4.76061e-10	NA	DEg	up
CNGA3	0.342728	0.889047	73.2907	13.7651	0.971463	1.96526	0.0130815	0.124934	66.4426	1.21818	54.5425	48.1721	1.52727	31.5413	59.1362	0.000178633	0.00482368	0.000910632	0.0272539	8.99059e-13	5.38479e-10	NA	DEg	up
RND3	0.502656	0.141146	230.701	983.361	0.792095	0.735536	0.00342168	0.000747423	146.656	845.073	0.173542	114.738	844.564	0.135854	58.6721	3.0396e-11	0	8.48672e-10	0	1.12954e-12	6.62429e-10	NA	DEg	down
LINC00461	0.676051	0.178005	77.2487	205.73	0.688766	1.00966	0.00883742	0.00488375	33.4262	166.982	0.200179	25.0246	169.109	0.147979	56.4645	5.36572e-06	0.000481042	4.58457e-05	0.00502346	3.34366e-12	1.84557e-09	NA	DEg	down
SCUBE1	0.218896	0.778457	63.582	21.1739	0.757493	0.668415	0.0117734	0.0306018	72.5082	3.6	20.1412	49.6639	4.69091	10.5873	55.7817	2.81136e-11	0.0423196	7.88245e-10	0.0924383	4.67659e-12	2.53166e-09	NA	DEg	up
DENND1A	0.0785669	0.430286	66.0678	25.4992	1.4615	0.723287	0.0216424	0.0275826	86.9262	14.5636	5.96872	60.877	14.5273	4.19054	55.4972	0.0148179	1.67741e-05	0.029801	0.000265246	5.37825e-12	2.80366e-09	NA	DEg	up
SINHCAF	0.0326462	0.304761	173.11	79.712	1.96905	1.20807	0.0112466	0.0149292	234.328	55.5818	4.21591	167.459	55.4182	3.02173	52.9575	7.71179e-08	1.04536e-06	1.07659e-06	2.01609e-05	1.87202e-11	8.93178e-09	NA	DEg	up
PEA15	0.0150419	0.194316	89.7101	37.8673	1.63951	0.74894	0.0179476	0.0193944	130.5	28.4364	4.58919	88.3607	30.5091	2.89621	52.2976	1.94288e-07	2.8698e-07	2.41431e-06	5.96579e-06	2.58805e-11	1.19432e-08	NA	DEg	up
DNAJB1	0.441511	0.213895	71.0202	197.082	1.64078	0.330213	0.0225813	0.00167271	57.8033	121.818	0.474505	39.6639	154.927	0.256016	51.5082	7.87793e-05	2.74111e-11	0.000462352	7.98751e-10	3.81248e-11	1.73099e-08	NA	DEg	down
ERBB4	0.841053	0.37586	23.4123	117.456	0.435591	0.619503	0.0182654	0.00524666	4.08197	74.3818	0.0548786	3.72131	73.3091	0.0507619	50.8184	6.50186e-06	0.00447148	5.42697e-05	0.026012	5.34792e-11	2.38959e-08	NA	DEg	down
ADCY2	0.328173	0.844217	130.4	37.9315	0.889885	0.669199	0.00677801	0.0173364	125.984	5.54545	22.7184	87.6066	5.90909	14.8257	50.597	1.14438e-10	0.0128077	2.81789e-09	0.0496773	5.96148e-11	2.62212e-08	NA	DEg	up
RAB3B	0.105147	0.511125	221.073	237.317	1.24434	0.418853	0.00559715	0.00176185	272.598	129.818	2.09985	197.828	116.018	1.70515	50.024	4.1485e-10	0.00211116	9.54584e-09	0.0154811	7.89575e-11	3.36766e-08	NA	DEg	up
WHRN	0.319071	0.812576	22.7028	8.53675	1.06024	0.351968	0.0446172	0.0395972	22.418	1.41818	15.8076	15.459	1.6	9.66189	49.8235	0.0662742	0.171909	0.0968142	0.252903	8.7113e-11	3.66005e-08	NA	DEg	up
LINC02488	1	0.609189	0	23.0291	1	0.581462	1	0.0246272	0	9.78182	0	0	9	0	49.7837	0.992155	0.999993	0.995927	1	8.88317e-11	3.67737e-08	NA	DEg	down
BCL11A	0.207024	0.104823	94.0946	321.297	1.08917	0.910944	0.0114428	0.00282719	113.443	287.636	0.394396	74.6148	287.618	0.259423	49.6602	2.31541e-07	7.11154e-11	2.83499e-06	1.98558e-09	9.43782e-11	3.85036e-08	NA	DEg	down
MAP1LC3A	0.0787096	0.406263	47.7146	19.8435	1.66538	1.45706	0.0337258	0.0684047	60.9754	13.6727	4.45964	43.959	11.7818	3.73109	49.2628	4.52412e-06	1.09513e-07	3.96187e-05	2.38817e-06	1.14677e-10	4.61166e-08	NA	DEg	up
POU2F2	0.0744725	0.292483	59.3459	18.0143	1.2379	0.830133	0.0204328	0.0440518	80.3525	11.8909	6.75747	54.9262	12.7455	4.30948	48.4934	0.0118654	2.15062e-07	0.0250802	4.5559e-06	1.67213e-10	6.62964e-08	NA	DEg	up
ANK2	0.247469	0.0720596	107.702	311.462	1.01173	1.32426	0.0093064	0.00423377	116.082	276.8	0.419371	81.0492	289.018	0.280429	48.1857	6.95543e-05	0	0.000417389	0	1.9443e-10	7.60168e-08	NA	DEg	down
THSD7A	0.749583	0.251487	109.588	228.695	0.818851	1.01411	0.00741667	0.00441474	33.2213	171.509	0.1937	27.4426	171.182	0.160313	47.9237	2.915e-10	0.000193168	6.94708e-09	0.00232673	2.21057e-10	8.52431e-08	NA	DEg	down
TUBA1A	0	0.0181818	10001.4	7083.85	8.59371	3.09521	0.000858516	0.000436748	14725.7	7019.91	2.0977	10001.4	6955.05	1.438	47.2545	0	0	0	0	3.06819e-10	1.15587e-07	NA	DEg	up
FBLN1	0.122718	0.414634	305.358	110.172	1.55833	1.10764	0.00507737	0.00995369	402.705	67.3818	5.97646	267.885	64.4909	4.15385	47.247	1.21569e-07	5.43175e-07	1.61225e-06	1.09505e-05	3.07959e-10	1.15587e-07	NA	DEg	up
SPRY1	0.0424107	0.344055	63.3934	36.5884	0.573382	0.193362	0.00896375	0.00525701	80.2377	25.1818	3.18633	60.7049	24	2.52937	46.8799	0.441182	0.149438	0.488389	0.227879	3.6862e-10	1.34762e-07	NA	DEg	up
IGFBPL1	0	0.0463707	1361.99	446.524	1.17211	0.743716	0.000859846	0.0016628	1781.73	444.6	4.00749	1361.99	425.818	3.19853	46.3309	0	0	0	0	4.82332e-10	1.71869e-07	NA	DEg	up
LINC01102	0.959016	0.578853	57.4	86.3876	13.3283	1.14225	0.188444	0.0130498	3.41803	33.9273	0.100746	2.35246	36.3818	0.0646603	45.7879	7.96746e-11	0.00869543	2.04488e-09	0.0397429	6.29193e-10	2.21397e-07	NA	DEg	down
TUBB2B	0	0.0181818	1512.52	773.518	3.24559	3.01591	0.00214123	0.00388381	2202.02	783.764	2.80955	1512.52	759.455	1.99158	45.5717	2.16605e-13	3.95827e-10	7.81298e-12	1.04401e-08	6.99446e-10	2.43079e-07	NA	DEg	up
RFTN1	0.318375	0.799094	70.985	25.6113	0.999239	2.09031	0.0138813	0.0754583	75.0738	4.92727	15.2364	48.3852	5.14545	9.40349	45.5259	9.22285e-08	0.00585035	1.26374e-06	0.0312315	7.15304e-10	2.45559e-07	NA	DEg	up
SYNE2	0.049126	0.262162	267.692	139.301	1.99046	0.827367	0.00738075	0.00590434	368.5	108.6	3.39319	254.541	102.782	2.47652	45.3177	2.03786e-06	0	1.96229e-05	0	7.92031e-10	2.68623e-07	NA	DEg	up
ITGB1	0.0638613	0.377225	153.675	65.6592	1.32345	1.22817	0.00853848	0.0183617	203.418	38.2727	5.31496	143.861	40.8909	3.51816	45.1647	9.55435e-07	0	1.00246e-05	0	8.5364e-10	2.86071e-07	NA	DEg	up
MAP1B	0	0.0181819	5451.03	3286.98	5.30879	5.47245	0.000972958	0.00166212	7615.82	3340.47	2.27986	5451.03	3227.22	1.68908	44.855	0	3.66374e-15	0	1.3433e-13	9.93283e-10	3.25127e-07	NA	DEg	up
CLU	0.0476417	0.380927	227.279	112.132	1.23043	1.51553	0.0053846	0.0133353	300.59	70.8909	4.24018	216.451	69.4182	3.11807	44.8063	3.68034e-09	0	7.09795e-08	0	1.01726e-09	3.29149e-07	NA	DEg	up
ARC	0.534999	0.945455	56.6013	29.6667	1.09897	12307.3	0.0190461	0.997595	40.0902	1.6	25.0564	26.3197	1.61818	16.265	44.7348	8.26436e-11	0.00261956	2.11295e-09	0.0178007	1.05349e-09	3.35606e-07	NA	DEg	up
ETFB	0.146812	0.126953	62.5234	147.758	2.04694	1.78671	0.0317008	0.0119477	75.8525	136.873	0.554182	53.3443	129	0.413521	44.4381	1.29833e-05	2.19664e-10	9.98127e-05	5.91055e-09	1.21803e-09	3.80974e-07	NA	DEg	down
ANXA2	0.216578	0.677571	328.142	127.386	0.858937	0.592645	0.00261074	0.00463082	351.713	39.6727	8.86536	257.074	41.0727	6.25899	44.3541	1.17158e-09	0.013555	2.4898e-08	0.0513062	1.26913e-09	3.82862e-07	NA	DEg	up
TENM2	0.718189	0.239387	32.2559	85.4335	0.572904	0.63755	0.0174513	0.00740725	11.7213	62.0545	0.188887	9.09016	64.9818	0.139888	44.3509	3.02608e-06	0.0129336	2.77759e-05	0.0499746	1.27113e-09	3.82862e-07	NA	DEg	down
PLCD1	0.311223	0.781775	95.5007	48.4903	2.04725	2.99571	0.0209871	0.0581848	92.3934	9.52727	9.69779	65.7787	10.5818	6.2162	43.7572	5.99257e-10	0.0128495	1.33741e-08	0.0497649	1.69951e-09	5.03592e-07	NA	DEg	up
AL590094.1	0.267024	0.702874	122.228	47.7302	1.14366	0.561048	0.00927005	0.011618	125.664	16.5273	7.60343	89.5902	14.1818	6.31726	43.3853	0.000946022	0.00563351	0.00352671	0.0304392	2.03844e-09	5.8553e-07	NA	DEg	up
GAPDHP60	5.10687e-07	8.12707e-08	0.377049	3.61818	0.372694	0.0225178	0.497096	0.00618503	0.360656	4.92727	0.0731958	0.377049	3.61818	0.10421	42.9838	0.0216357	3.48679e-11	0.0399372	1.0029e-09	2.48061e-09	7.05345e-07	NA	DEg	down
HSPH1	0.391857	0.258492	97.7984	290.76	1.39531	0.490018	0.0140666	0.00168246	80.3443	181.691	0.442203	59.4754	215.6	0.27586	42.8703	6.8397e-06	8.13562e-10	5.66973e-05	2.0961e-08	2.62205e-09	7.38108e-07	NA	DEg	down
NR2F1-AS1	0.931098	0.545751	10.8256	59.3986	1.39724	0.734251	0.114314	0.0122105	0.836066	27.6545	0.0302325	0.745902	26.9818	0.0276446	42.8429	8.96752e-09	0.00407238	1.58308e-07	0.024395	2.65743e-09	7.40659e-07	NA	DEg	down
TAGLN2	0.456118	0.909085	187.283	29.598	0.411063	4.94453	0.00219007	0.143143	121.344	3	40.4481	101.861	2.69091	37.8536	42.804	1.77292e-09	0.000554621	3.59597e-08	0.00565036	2.70848e-09	7.47489e-07	NA	DEg	up
EPHA5	0.842068	0.618163	24.3412	161.088	0.565185	2.34322	0.0226924	0.0143377	5.30328	66	0.0803527	3.84426	61.5091	0.0624991	42.7262	0.0248361	2.66756e-07	0.0442776	5.5627e-06	2.81351e-09	7.61543e-07	NA	DEg	down
LHX9	0.20752	0.706673	369.57	539.019	0.808408	0.725735	0.00218265	0.00134459	402.123	185.018	2.17342	292.877	158.109	1.85237	41.8144	5.9116e-12	3.99244e-06	1.80955e-10	7.08552e-05	4.39298e-09	1.14502e-06	NA	DEg	up
ONECUT2	0.244954	0.725853	195.548	92.1204	0.802491	1.2115	0.00408704	0.0129805	197.197	22.3818	8.81058	147.648	25.2545	5.84637	41.7888	1.07858e-10	3.05377e-05	2.6856e-09	0.000471709	4.44835e-09	1.14882e-06	NA	DEg	up
KATNBL1	0.0409394	0.207183	160.112	91.1135	2.35937	0.931284	0.0145218	0.0101177	220.156	70.5091	3.12237	153.557	72.2364	2.12576	41.7342	9.65803e-09	4.35319e-07	1.69155e-07	8.82944e-06	4.56843e-09	1.1691e-06	NA	DEg	up
PLCH1	0.220437	0.629844	110.392	50.0027	1.59853	1.03624	0.0142738	0.0203029	131.156	17.7818	7.37583	86.0574	18.5091	4.64947	41.3948	0.000479001	0.00135394	0.00203203	0.0112513	5.39239e-09	1.35532e-06	NA	DEg	up
TUBB	0	0.0181762	2218.17	1574.34	5.16767	1.77666	0.00232428	0.00112724	3269.34	1565.76	2.08802	2218.17	1545.73	1.43503	41.3214	0	5.72367e-10	0	1.5037e-08	5.58911e-09	1.38012e-06	NA	DEg	up
FIRRE	0.607864	1	55.894	0	0.75432	1	0.0133158	1	29.123	0	Inf	21.918	0	Inf	41.1456	0.742771	0.999993	0.772524	1	6.09024e-09	1.49079e-06	NA	DEg	up
DDX5	0	0.0181818	1746	1292.19	9.90795	3.98665	0.00564264	0.00307571	2490.88	1290.25	1.93053	1746	1268.69	1.37622	40.781	0	0	0	0	7.27744e-09	1.7361e-06	NA	DEg	up
ARHGAP24	0.98022	0.574695	48.4842	32.148	0.359274	0.451148	0.00735562	0.0138393	1.82787	15.0727	0.12127	0.959016	13.6727	0.0701408	40.61	0.195973	0.889503	0.241145	0.96499	7.91107e-09	1.8714e-06	NA	DEg	down
IER2	0.179436	0.576139	65.5187	33.8018	1.91647	1.31197	0.0284195	0.0373633	79.041	13.5636	5.82742	53.7623	14.3273	3.75244	40.4603	0.000206708	0.00181879	0.00102479	0.0139429	8.51076e-09	1.99648e-06	NA	DEg	up
MEST	0.455936	0.86735	106.47	22.2046	1.13717	1.0281	0.0105678	0.0442523	82.459	2.69091	30.6436	57.9262	2.94545	19.6663	40.376	0.000132292	0.00474818	0.000708492	0.0270124	8.86852e-09	2.0463e-06	NA	DEg	up
RELN	0.252576	0.697849	512.712	258.089	0.991425	0.532008	0.00192996	0.0020571	613.393	88.4182	6.93741	383.213	77.9818	4.91413	40.0869	0.000368141	8.37927e-06	0.00164542	0.000140844	1.02125e-08	2.2556e-06	NA	DEg	up
WFIKKN1	0.614866	1	38.0536	0	0.819789	1	0.0210887	1	20.2213	0	Inf	14.6557	0	Inf	40.0622	0.838285	0.999999	0.860729	1	1.03365e-08	2.2556e-06	NA	DEg	up
TMEM176A	0.628434	1	76.9671	0	1.17115	1	0.0149881	1	38.0574	0	Inf	28.5984	0	Inf	40.0622	0.553357	0.99999	0.596246	1	1.03365e-08	2.2556e-06	NA	DEg	up
EOMES	0.407641	0.888573	244.297	128.416	0.688162	0.750869	0.00280899	0.00581315	208.336	18.7273	11.1247	144.713	14.3091	10.1134	39.9972	5.81099e-10	0.0453391	1.30123e-08	0.0956219	1.06695e-08	2.29271e-06	NA	DEg	up
TPM4	0.0327723	0.162699	221.81	111.267	2.46004	1.59542	0.0109691	0.014136	307.361	97.8182	3.14216	214.541	93.1636	2.30284	39.741	0.00334632	1.74251e-07	0.00946483	3.72685e-06	1.20909e-08	2.57848e-06	NA	DEg	up
PKM	0	0.0544168	706.533	502.566	4.13411	1.53673	0.00581723	0.00304844	1044.18	492.727	2.11919	706.533	475.218	1.48675	39.6705	4.51084e-13	6.77621e-08	1.57596e-11	1.50225e-06	1.25141e-08	2.64866e-06	NA	DEg	up
KLC1	0.0081967	0.0358837	224.281	150.491	4.66648	1.68994	0.0203823	0.0111048	327.344	150.818	2.17046	222.443	145.091	1.53313	39.5653	2.88582e-06	0	2.6635e-05	0	1.31729e-08	2.7468e-06	NA	DEg	up
TAC1	0.950782	0.493276	74.7759	659.279	1.95531	0.150844	0.0254825	0.000228749	4.37705	251.327	0.0174157	3.68033	334.073	0.0110165	39.2676	0.000675845	4.10608e-11	0.00269426	1.17094e-09	1.52328e-08	3.15297e-06	NA	DEg	down
LYPD1	0.876401	0.458244	20.6246	45.7435	2.27297	0.660493	0.0992668	0.0142335	3.90164	24.8	0.157324	2.54918	24.7818	0.102865	39.2212	1.53074e-08	0.00631156	2.5665e-07	0.0327504	1.55813e-08	3.20155e-06	NA	DEg	down
SCG5	0.0982496	0.436291	249.578	137.209	1.82807	2.15346	0.00727138	0.0154523	316.803	79.3636	3.99179	225.057	77.3455	2.90977	39.159	4.67375e-07	0	5.25934e-06	0	1.6061e-08	3.27621e-06	NA	DEg	up
PON2	0.236177	0.655737	260.017	140.115	1.14447	0.541095	0.00438223	0.00384695	279.91	38.5636	7.25839	198.607	48.2364	4.11736	38.8789	0	2.50106e-07	0	5.24643e-06	1.84129e-08	3.7023e-06	NA	DEg	up
ZEB1	0.113117	0.399964	204.483	103.842	1.22954	2.62476	0.00597698	0.0246533	252.189	62.3818	4.04266	181.352	62.3091	2.91053	38.3444	7.01394e-09	0	1.27185e-07	0	2.38954e-08	4.70388e-06	NA	DEg	up
TUBA1C	0	0.0134479	38.9098	27.8472	6.3044	1.96265	0.139434	0.0658388	55.6475	27.5636	2.01888	38.9098	27.4727	1.41631	38.2683	0	1.55229e-08	0	3.6732e-07	2.47989e-08	4.84785e-06	NA	DEg	up
TUBBP1	0.0782128	0.319853	3.22787	1.76432	10897.9	12113.5	0.999704	0.999854	3.96721	0.963636	4.11692	2.97541	1.2	2.47951	38.2079	4.4795e-10	1.01585e-13	1.02019e-08	3.37253e-12	2.55398e-08	4.95824e-06	NA	DEg	up
NEUROD1	0.41675	0.83634	149.614	55.9921	0.7836	2.96406	0.00521019	0.0502757	124.59	9.23636	13.4891	87.2623	9.16364	9.52267	38.1523	1.66466e-11	0.0018395	4.74712e-10	0.0140446	2.62415e-08	5.05584e-06	NA	DEg	up
UNC80	0.278525	0.681991	112.168	31.8459	0.753408	0.622835	0.00667199	0.0191826	114.205	10.2909	11.0977	80.9262	10.1273	7.99092	37.8106	3.93141e-07	0.00425858	4.51537e-06	0.0251557	3.09989e-08	5.8565e-06	NA	DEg	up
EFNA5	0.0801936	0.412124	313.323	154.825	1.10648	0.884879	0.003519	0.00568286	389.762	88.9091	4.38383	288.197	91.0182	3.16636	37.7612	2.89213e-05	0	0.000198551	0	3.17538e-08	5.95913e-06	NA	DEg	up
GABARAP	0	0.0180189	60.4918	35.1423	4.24906	3.70322	0.0656318	0.0953318	86.6885	33.3455	2.59971	60.4918	34.5091	1.75292	37.5375	0	2.26387e-08	0	5.28211e-07	3.5412e-08	6.59201e-06	NA	DEg	up
MYO6	0.0231495	0.271576	256.109	134.562	1.2178	1.41248	0.00473251	0.0103878	349.746	93.1818	3.75337	250.18	98.0182	2.55239	37.5269	2.00665e-07	1.61698e-06	2.47969e-06	3.04805e-05	3.55945e-08	6.59201e-06	NA	DEg	up
PRTG	0.273807	0.738029	70.4328	23.9444	0.573123	1.15847	0.00807148	0.046149	66.7377	5.07273	13.1562	51.1475	6.27273	8.15396	37.4419	5.84313e-08	0.0111096	8.40983e-07	0.0457337	3.70999e-08	6.66683e-06	NA	DEg	up
NIPSNAP1	0.00819643	0.126156	242.645	177.918	3.5422	1.36599	0.0143883	0.00761913	354.672	160.527	2.20942	240.656	155.473	1.5479	37.4374	1.55998e-07	0	2.00961e-06	0	3.71827e-08	6.66683e-06	NA	DEg	up
FAM213A	0.0244827	0.235891	125.625	71.67	2.25772	2.06714	0.0176546	0.0280339	177.959	58.0909	3.06346	122.549	54.7636	2.23778	37.4232	1.63092e-13	2.61092e-05	5.97973e-12	0.000406123	3.74394e-08	6.66738e-06	NA	DEg	up
GSN	0.556191	0.945455	77.7734	71	1.49132	35.105	0.0188144	0.330851	50.418	2.61818	19.2569	34.5164	3.87273	8.91268	37.4109	0.000125597	0.00254146	0.000680281	0.0174802	3.76659e-08	6.66738e-06	NA	DEg	up
CTNNB1	0	0.0359794	422.861	246.713	3.05896	1.54007	0.00718201	0.00620364	636.344	247.909	2.56685	422.861	237.836	1.77795	37.0308	2.52511e-07	3.38933e-08	3.06301e-06	7.69286e-07	4.5328e-08	7.82812e-06	NA	DEg	up
SYT11	0.00819628	0.108378	360.975	227.573	3.03378	1.39885	0.00833436	0.00610929	526.525	205.745	2.55911	358.016	202.909	1.76442	36.9823	9.98489e-10	1.5799e-07	2.15628e-08	3.38992e-06	4.64114e-08	7.96635e-06	NA	DEg	up
GSTM2	0.371203	0.775281	20.3615	11.6509	1.90133	0.527495	0.0854036	0.043314	17.8852	2.85455	6.26553	12.8033	2.61818	4.89014	36.8177	0.0822229	0.0667087	0.115679	0.123241	5.02877e-08	8.47665e-06	NA	DEg	up
WSB1	0	0.0181817	2374.52	1318.56	3.30047	2.53721	0.00138802	0.00192054	3462.27	1271.47	2.72304	2374.52	1294.58	1.8342	36.745	0	3.22354e-08	0	7.34153e-07	5.21003e-08	8.7299e-06	NA	DEg	up
MAGI3	0.20154	0.649689	84.1271	40.6395	0.6983	1.20647	0.0082322	0.0288313	97.1066	12.9636	7.49069	67.1721	14.2364	4.71835	36.6533	3.47082e-08	0.0251441	5.29995e-07	0.0712472	5.44806e-08	9.07473e-06	NA	DEg	up
ZIC1	0.0816948	0.389977	88.3309	64.2897	2.17996	0.978084	0.0240851	0.0149857	121.77	42.4727	2.86703	81.1148	39.2182	2.06829	36.6184	1.90011e-07	0.00189382	2.36999e-06	0.0142958	5.54143e-08	9.13707e-06	NA	DEg	up
RCN2	0.00819397	0.0545452	608.858	338.865	2.2901	3.96266	0.00374722	0.0115587	875.131	318.273	2.74963	603.869	320.382	1.88484	36.5036	1.11022e-16	0	6.02319e-15	0	5.85986e-08	9.53497e-06	NA	DEg	up
GNAS	0	0.0181816	382.303	210.13	2.16655	3.79569	0.00563517	0.0177431	568.344	208.564	2.72504	382.303	206.309	1.85306	36.4043	3.52719e-07	1.63221e-08	4.10767e-06	3.84868e-07	6.15018e-08	9.94987e-06	NA	DEg	up
SLC16A3	0.418995	0.854154	39.3891	92.6256	0.974337	1.4093	0.0241391	0.0149869	30.5574	13.7273	2.22603	22.8852	13.5091	1.69406	36.2726	2.94809e-08	0.0379898	4.58569e-07	0.0875668	6.5577e-08	1.04907e-05	NA	DEg	up
MSN	0.327238	0.799958	139.211	119.793	1.5452	2.08226	0.0109779	0.0170851	142.844	23.2545	6.14264	93.6557	23.9636	3.90824	36.2722	1.96246e-09	0.0289386	3.93258e-08	0.0761653	6.55902e-08	1.04907e-05	NA	DEg	up
JUN	0.171283	0.575424	129.223	84.1482	1.55272	0.928788	0.0118731	0.010917	172.057	32.0182	5.37374	107.09	35.7273	2.99743	35.9159	0.000272946	1.251e-12	0.00129635	3.9752e-11	7.8013e-08	1.22004e-05	NA	DEg	up
MECOM	0.651424	1	73.743	0	0.716515	1	0.00962287	1	33.0492	0	Inf	25.7049	0	Inf	35.8345	0.712905	0.99999	0.745411	1	8.11663e-08	1.26234e-05	NA	DEg	up
CHL1	0.63211	0.26277	79.1388	209.259	0.868584	0.76701	0.0108563	0.00365198	49.082	142.582	0.344237	29.1148	154.273	0.188723	35.7161	4.39906e-08	2.50803e-07	6.56709e-07	5.24643e-06	8.59805e-08	1.3226e-05	NA	DEg	down
TMEFF2	0.892916	0.542364	82.8218	282.956	1.26708	0.862165	0.0150684	0.00303774	11.959	118.455	0.100959	8.86885	129.491	0.0684902	35.6249	3.58175e-07	0.00334227	4.15669e-06	0.0211947	8.98855e-08	1.37515e-05	NA	DEg	down
HIST2H2BE	0.283715	0.555534	144.553	59.3972	1.11176	0.28007	0.00763231	0.00469308	146.844	28.2	5.20724	103.541	26.4	3.92201	35.408	9.66183e-07	0.000848443	1.01214e-05	0.00791841	9.98893e-08	1.51994e-05	NA	DEg	up
ZFHX4	0.00779979	0.234721	446.821	275.048	1.34731	1.11481	0.00300626	0.00403679	680.32	217.4	3.12935	443.336	210.491	2.1062	35.1865	2.92508e-07	0	3.48555e-06	0	1.11259e-07	1.67484e-05	NA	DEg	up
GCK	0.531226	0.909091	70.3084	48.4	1.46567	20.0553	0.0204206	0.292969	44.6803	3.87273	11.5372	32.959	4.4	7.49069	35.1492	1.70762e-05	0.0182773	0.000127034	0.0609821	1.13298e-07	1.69646e-05	NA	DEg	up
PRSS23	0.376637	0.816459	167.886	71.2251	0.800294	1.12005	0.00474427	0.0154821	142.959	9.94545	14.3743	104.656	13.0727	8.00565	35.0692	4.06832e-08	0.0209387	6.18402e-07	0.0651065	1.1779e-07	1.73951e-05	NA	DEg	up
SRI	0.0399174	0.254066	146.205	76.1218	1.47734	2.00758	0.0100035	0.0256955	196.762	56.1636	3.50338	140.369	56.7818	2.47207	35.0651	1.3524e-05	0	0.000103374	0	1.18027e-07	1.73951e-05	NA	DEg	up
GNAI2	0.153418	0.575134	47.5296	23.4084	0.768717	0.84568	0.015916	0.0348675	57.8934	9.87273	5.86398	40.2377	9.94545	4.04584	34.8532	6.40266e-06	0.048244	5.36745e-05	0.0992698	1.30844e-07	1.90842e-05	NA	DEg	up
RGMB	0.131484	0.095278	81.7392	223.373	1.08541	0.73032	0.0131049	0.00325885	100.68	201.673	0.499226	70.9918	202.091	0.351286	34.7071	8.79842e-10	0	1.91244e-08	0	1.40478e-07	2.03838e-05	NA	DEg	down
KIF5C	0.0163754	0.0346032	359.302	174.154	2.12269	1.28226	0.00587312	0.007309	491.484	166.164	2.95783	353.418	168.127	2.10209	34.3937	0.00888107	9.35249e-09	0.020192	2.2289e-07	1.6361e-07	2.32607e-05	NA	DEg	up
BAALC-AS2	0.640103	0.980667	22.593	2.82144	1.34853	13151.3	0.0563259	0.999786	12.0492	0.0363636	331.352	8.13115	0.0545455	149.071	34.1438	0.145143	0.137385	0.186833	0.212906	1.84739e-07	2.57807e-05	NA	DEg	up
NDUFB8	0	0.0708388	111.41	64.4569	2.64345	1.69038	0.0231774	0.0255547	160.016	60.1091	2.6621	111.41	59.8909	1.86021	34.1387	8.37865e-11	4.39948e-06	2.12588e-09	7.7666e-05	1.852e-07	2.57807e-05	NA	DEg	up
SRGAP1	0.317426	0.125902	71.8591	160.124	1.45956	1.34968	0.019907	0.00835856	72.4262	133.436	0.542777	49.0492	139.964	0.350442	34.1308	0.00365255	2.1123e-06	0.0101219	3.91538e-05	1.85914e-07	2.57807e-05	NA	DEg	down
DDR1	0.0245879	0.0897765	180.722	105.808	3.15235	1.58717	0.017144	0.0147788	254.828	96.5273	2.63996	176.279	96.3091	1.83034	34.0853	1.14244e-06	2.29543e-07	1.17647e-05	4.83198e-06	1.9007e-07	2.62278e-05	NA	DEg	up
PLD3	0.00819586	0.0722597	388.248	226.454	2.83242	1.51427	0.00724257	0.00664247	558.582	218	2.5623	385.066	210.091	1.83285	33.8538	4.12867e-05	0	0.000269575	0	2.12705e-07	2.89258e-05	NA	DEg	up
PRKAR1A	0.0163934	0.0539049	422.2	292.494	3.66163	1.35705	0.00859816	0.00461815	620.967	284.727	2.18092	415.279	276.727	1.50068	33.8299	6.98524e-10	0	1.54346e-08	0	2.15194e-07	2.90256e-05	NA	DEg	up
FAM167A	0.60637	0.927273	68.5506	41	0.881539	1574.74	0.0126964	0.974625	40.8197	2.23636	18.2527	26.9836	2.98182	9.04938	33.6533	3.3837e-09	0.00202971	6.54476e-08	0.0150827	2.34483e-07	3.11353e-05	NA	DEg	up
GPR176	0.396138	0.78779	175.537	54.2344	0.887819	0.64187	0.00503229	0.0116967	174.607	12.5273	13.9381	106	11.5091	9.21011	33.5976	6.38114e-07	0.00300603	6.93508e-06	0.0196274	2.40917e-07	3.18395e-05	NA	DEg	up
ST8SIA3	0.31236	0.745288	85.3242	58.6045	0.699915	2.21297	0.00813627	0.0363871	97.2459	15.2727	6.36729	58.6721	14.9273	3.93053	33.5667	2.24388e-08	0.0257837	3.62552e-07	0.0721704	2.44552e-07	3.21689e-05	NA	DEg	up
ARHGEF26	0.481633	0.815027	101.944	14.8424	0.812164	0.695164	0.0079038	0.0447407	69.4016	2.43636	28.4857	52.8443	2.74545	19.2479	33.5243	2.66428e-05	0.00133757	0.000184306	0.0111484	2.4965e-07	3.26868e-05	NA	DEg	up
SSPO	0.616033	0.98169	27.1967	4.96511	0.670949	13329	0.0240763	0.999628	14.9508	0.0909091	164.459	10.4426	0.0909091	114.869	33.4594	0.0782985	0.193452	0.111025	0.27684	2.57652e-07	3.35783e-05	NA	DEg	up
FOXP2	0.640985	0.393334	106.21	579.861	0.619845	0.445507	0.00580216	0.00076771	57.3443	411.836	0.13924	38.1311	351.782	0.108394	33.0261	1.45126e-06	3.96327e-07	1.45639e-05	8.11254e-06	3.18006e-07	4.01429e-05	NA	DEg	down
CD151	0.118233	0.464967	30.0719	18.2147	1.82993	1.73245	0.0573612	0.086852	36.6803	9.41818	3.89463	26.5164	9.74545	2.7209	32.9659	1.45355e-06	0.0149903	1.45639e-05	0.0542758	3.27444e-07	4.11497e-05	NA	DEg	up
CHMP2B	0.686192	0.257262	52.3971	84.7477	1.32356	0.522568	0.0246377	0.00612838	19.2705	65.9091	0.29238	16.4426	62.9455	0.26122	32.8489	5.80467e-09	7.28966e-05	1.07596e-07	0.00102408	3.46584e-07	4.33615e-05	NA	DEg	down
PBX3	0.223186	0.0891614	160.133	426.56	0.739376	1.03927	0.00459605	0.00243047	156.631	373.927	0.418881	124.393	388.527	0.320167	32.8231	4.06084e-07	1.14112e-06	4.62423e-06	2.19444e-05	3.50955e-07	4.36447e-05	NA	DEg	down
PCSK1	0.432619	0.817975	339.957	114.769	0.983002	1.57559	0.00288321	0.0135424	292.705	24.2545	12.068	192.885	20.8909	9.23298	32.8173	1.08247e-13	0.0103504	4.15132e-12	0.0440092	3.51948e-07	4.36447e-05	NA	DEg	up
CD63	0.0245666	0.163559	163.483	93.6653	2.54476	2.56411	0.0153273	0.0266458	223.336	79.8545	2.79679	159.467	78.3455	2.03544	32.7086	0.000284229	1.55185e-05	0.00133708	0.000247148	3.71026e-07	4.551e-05	NA	DEg	up
PAX3	0.965546	0.68496	16.1775	151.785	1.09951	0.746116	0.0636399	0.00489158	0.647541	43.4364	0.0149078	0.557377	47.8182	0.0116562	32.7041	3.81083e-07	0.00968881	4.38443e-06	0.042295	3.7184e-07	4.551e-05	NA	DEg	down
YWHAE	0	0.0181818	690.607	469.815	5.85125	7.06521	0.00840144	0.0148155	993.246	469.036	2.11763	690.607	461.273	1.49718	32.6652	0	2.22045e-16	0	8.41877e-15	3.78934e-07	4.61775e-05	NA	DEg	up
PLXNA2	0.73729	0.508938	74.5071	224.299	1.69517	1.64949	0.0222457	0.00730026	27.9344	107.6	0.259614	19.5738	110.145	0.177708	32.6044	0.00240587	6.24768e-06	0.00732406	0.000108007	3.90284e-07	4.73556e-05	NA	DEg	down
KRT8P3	0.126783	0.963166	1.31415	13.8214	0.333512	2.19421	0.202415	0.137004	1.45082	0.472727	3.06904	1.14754	0.509091	2.2541	32.4181	0.0325871	0.0419785	0.0547605	0.0921456	4.27237e-07	5.13962e-05	NA	DEg	up
MN1	0.594256	0.462987	14.101	61.6201	0.114498	0.959817	0.00805445	0.0153375	6.71311	35.6545	0.188282	5.72131	33.0909	0.172897	32.3324	0.0263621	0.000135107	0.0464891	0.00172426	4.45367e-07	5.31305e-05	NA	DEg	down
GPX7	0.532525	0.908239	60.6502	26.5511	2.24724	1.64751	0.0357286	0.0584252	40.3607	2.98182	13.5356	28.3525	2.43636	11.6372	32.33	0.0233858	0.000119278	0.0423253	0.00155457	4.45894e-07	5.31305e-05	NA	DEg	up
SRP14	0	0.0181768	613.975	427.553	5.14263	2.33429	0.00830638	0.00543	872.975	437.745	1.99425	613.975	419.782	1.46261	32.3234	0	2.5772e-09	0	6.48967e-08	4.47316e-07	5.31305e-05	NA	DEg	up
CNN3	0.0081835	0.0898747	390.053	214.096	2.15741	1.33329	0.00550064	0.00618898	545.369	198.527	2.74707	386.861	194.855	1.98538	32.1853	4.12079e-05	3.29507e-06	0.000269324	5.94271e-05	4.78348e-07	5.58735e-05	NA	DEg	up
GALNT2	0.0879975	0.271927	95.1339	45.7247	1.43586	0.712157	0.0148686	0.015336	137.795	32.0545	4.29877	86.7623	33.2909	2.60619	31.9775	0.00456611	5.39876e-09	0.0120338	1.31963e-07	5.291e-07	6.12929e-05	NA	DEg	up
ANKRD10	0	0.106598	212.705	171.154	2.70291	1.1801	0.0125479	0.00684778	300.115	156.236	1.9209	212.705	152.909	1.39105	31.6638	2.80762e-06	0.000179788	2.60936e-05	0.00217744	6.1607e-07	6.99289e-05	NA	DEg	up
TRIM36-IT1	0.179154	0.484268	120.238	57.4297	1.48695	1.09357	0.0122157	0.0186861	138.41	27.9273	4.95608	98.6967	29.6182	3.3323	31.6458	5.20721e-05	0.000834978	0.000327191	0.0078146	6.21474e-07	6.99938e-05	NA	DEg	up
ITM2C	0.0490303	0.270566	137.168	82.1807	2.08325	1.43112	0.0149604	0.0171162	175.918	63.8182	2.75655	130.443	59.9455	2.17602	31.5154	2.08813e-08	0	3.39029e-07	0	6.6206e-07	7.36639e-05	NA	DEg	up
FADS1	0	0.160576	245.648	153.222	1.41504	1.14478	0.00572745	0.007416	372.402	132.473	2.81116	245.648	128.618	1.9099	31.5026	2.6754e-06	0.00776715	2.49691e-05	0.0372343	6.66172e-07	7.38297e-05	NA	DEg	up
OCIAD2	0.0654917	0.325479	106.35	70.4608	2.46613	1.54306	0.0226632	0.0214303	143.516	50.8182	2.82412	99.3852	47.5273	2.09112	31.474	6.47649e-06	0.00207179	5.41574e-05	0.0153102	6.75504e-07	7.45703e-05	NA	DEg	up
PSAP	0	0.0545432	674.951	502.249	5.28008	2.42349	0.00776219	0.0048021	982.434	477.473	2.05757	674.951	474.855	1.42138	31.4521	0	3.89901e-09	0	9.74461e-08	6.82687e-07	7.47768e-05	NA	DEg	up
SCN1A	3.80251e-07	0.683053	0.852459	119.664	0.00689731	0.722808	0.00802614	0.00600404	1.2459	30.3273	0.0410819	0.852459	37.9273	0.0224761	31.4282	3.30499e-09	0.0102303	6.4298e-08	0.043761	6.90646e-07	7.51867e-05	NA	DEg	down
FGF13	0.120629	0.396877	197.589	89.9561	1.15287	1.22012	0.00580085	0.013382	252.328	52.9091	4.76908	173.754	54.2545	3.20257	31.4249	7.55439e-06	0.000575278	6.19293e-05	0.00580761	6.91771e-07	7.51867e-05	NA	DEg	up
PRDX1	0.0730632	0.145048	238.19	104.461	1.39487	1.90157	0.00582203	0.0178782	304.836	94.0364	3.24168	220.787	89.3091	2.47217	31.3573	0.000338097	9.91596e-12	0.00153373	2.95398e-10	7.1482e-07	7.70965e-05	NA	DEg	up
DMRTA1	0.68016	0.945455	83.8548	86.3333	0.776895	18041.1	0.00917972	0.995237	36.2213	5.09091	7.1149	26.8197	4.70909	5.6953	31.2904	8.68915e-10	0.000731513	1.89486e-08	0.00704679	7.38407e-07	7.90348e-05	NA	DEg	up
COL6A1	0.0693562	0.34434	47.6931	29.3944	1.14644	0.641133	0.0234737	0.0213458	63.6885	18.4909	3.44432	44.3852	19.2727	2.30301	31.0095	0.0470181	0.0312785	0.0728977	0.0796038	8.46127e-07	9.02215e-05	NA	DEg	up
UBE2E3	0.00819452	0.054518	450.511	245.204	2.50403	2.21542	0.00552747	0.00895411	659.262	236.818	2.78383	446.82	231.836	1.92731	31.0008	3.48243e-10	0	8.15391e-09	0	8.49723e-07	9.0263e-05	NA	DEg	up
KLHL24	0.00804206	0.159224	216.85	137.86	1.83337	1.08112	0.00838365	0.00778116	313.336	117.727	2.66154	215.107	115.909	1.85582	30.971	9.07936e-06	0	7.2733e-05	0	8.62073e-07	9.12306e-05	NA	DEg	up
ALDH7A1	0.105322	0.28305	132.413	72.5295	1.45654	0.574932	0.0108803	0.00786453	168.705	46.2545	3.64732	118.467	52	2.27822	30.8368	4.55907e-05	7.77438e-05	0.000291684	0.00107855	9.2002e-07	9.69984e-05	NA	DEg	up
AC109466.1	0.958886	0.708055	10.7657	47.1447	5.02298	1.67212	0.318138	0.0342529	0.565574	12.0909	0.0467768	0.442623	13.7636	0.0321589	30.7967	4.93591e-06	0.00698223	4.2665e-05	0.0347445	9.38095e-07	9.8535e-05	NA	DEg	down
GRIA2	0.416401	0.0879563	185.536	285.253	0.6074	1.01632	0.00326308	0.00355024	154.311	259.255	0.595212	108.279	260.164	0.416195	30.5439	1.42585e-11	0.027831	4.10116e-10	0.0750289	1.06038e-06	0.00010894	NA	DEg	down
TMX1	0.235207	0.527271	123.842	106.269	0.857466	3.65741	0.00687628	0.0332715	132.721	49.8	2.66509	94.7131	50.2364	1.88535	30.4938	2.01623e-10	1.53133e-12	4.82234e-09	4.77503e-11	1.08643e-06	0.000110808	NA	DEg	up
NR2C1	0.171451	0.452003	126.371	77.0409	1.62793	0.694067	0.0127182	0.00892864	147.951	41.4545	3.56899	104.705	42.2182	2.48009	30.4366	1.30725e-05	0.0010629	0.000100383	0.00931049	1.11695e-06	0.000112696	NA	DEg	up
UBA1	0.00819611	0.0524082	318.537	237.598	3.0746	1.14043	0.00955999	0.0047769	469.385	240.127	1.95474	315.926	225.145	1.40321	30.4194	4.56233e-08	1.31284e-06	6.79563e-07	2.48881e-05	1.12632e-06	0.000113236	NA	DEg	up
SSBP3	0.0323522	0.296792	71.6204	43.3339	1.13416	1.09178	0.0155889	0.0245754	103.967	32.0727	3.24161	69.3033	30.4727	2.27427	30.2288	0.000139467	0.028746	0.000739795	0.0759691	1.23525e-06	0.000123306	NA	DEg	up
EIF1	0	0.0181778	695.156	588.775	6.33359	2.22351	0.00902877	0.00376228	981.008	586.745	1.67195	695.156	578.073	1.20254	30.2121	7.26619e-12	1.21469e-10	2.17432e-10	3.34944e-09	1.24531e-06	0.00012387	NA	DEg	up
BAALC-AS1	0.521192	0.870932	41.0004	10.0018	0.807125	2.82645	0.0193058	0.22033	27.8525	1.45455	19.1486	19.6311	1.29091	15.2072	30.1837	1.71111e-05	0.00690561	0.000127152	0.0346326	1.26257e-06	0.000125146	NA	DEg	up
CDH2	0.00819541	0.0356823	387.041	227.688	2.72618	1.42894	0.00699437	0.00623671	569.549	217.036	2.62421	383.869	219.564	1.74833	30.0951	4.51882e-10	5.68684e-07	1.02217e-08	1.13959e-05	1.31796e-06	0.000129722	NA	DEg	up
STMN1	0	0.0181815	3772.35	2466.56	4.83981	3.66991	0.00128133	0.00148566	5447.73	2463.91	2.21101	3772.35	2421.71	1.55772	30.0645	0	3.14824e-10	0	8.40327e-09	1.33758e-06	0.000131194	NA	DEg	up
DDAH2	0	0.0542233	264.877	168.27	3.03357	1.74325	0.0113231	0.0102537	383.623	167.4	2.29165	264.877	159.145	1.66437	30.0557	2.15917e-09	6.84302e-06	4.28813e-08	0.000117387	1.34331e-06	0.000131299	NA	DEg	up
CLDN3	0.730596	0.981818	21.176	114	1.2634	11471.6	0.0563027	0.99016	7.69672	2.25455	3.41387	5.70492	2.07273	2.75237	30.0193	0.0021089	0.00627396	0.00661001	0.0326314	1.36722e-06	0.000133174	NA	DEg	up
PPP2R1A	0	0.0361782	336.951	342.293	4.72433	1.59164	0.013827	0.00462841	493.918	335.436	1.47246	336.951	329.909	1.02134	29.9357	9.15146e-09	3.35564e-06	1.61128e-07	6.03563e-05	1.42373e-06	0.0001382	NA	DEg	up
VRK2	0.701499	1	34.6267	0	0.877281	1	0.0247094	1	14.6066	0	Inf	10.3361	0	Inf	29.789	0.604706	0.999994	0.644601	1	1.52854e-06	0.000145859	NA	DEg	up
ARMCX1	0.131086	0.472727	170.611	136.034	2.18635	4.04596	0.0126527	0.0288831	220.074	69.8909	3.14882	148.246	71.7273	2.0668	29.6874	6.57688e-08	0.0366883	9.27855e-07	0.0858118	1.60561e-06	0.000152696	NA	DEg	up
BSG	0	0.0536833	175.664	101.062	2.37071	1.70896	0.013316	0.0166288	249.475	95.1091	2.62304	175.664	95.6364	1.83679	29.6481	0.000128583	1.25368e-05	0.000692524	0.000204044	1.63649e-06	0.000154511	NA	DEg	up
TP53I11	0.0461458	0.298059	169.167	98.2471	1.15073	0.878864	0.0067564	0.00886613	227.549	76.9273	2.95798	161.361	68.9636	2.33979	29.6422	0.000261105	0.0124763	0.00124543	0.049072	1.64117e-06	0.000154511	NA	DEg	up
THSD4	0.526055	0.903632	170.905	47.1667	0.6139	0.673337	0.0035792	0.0140747	120.557	3.94545	30.556	81	4.54545	17.82	29.549	1.95452e-07	0.00498877	2.42426e-06	0.0279045	1.71692e-06	0.000161104	NA	DEg	up
RAB11FIP2	0.205727	0.515122	150.595	125.28	0.915578	0.334645	0.00604299	0.00266407	178.066	67.1636	2.65122	119.615	60.7455	1.96911	29.5115	0.000348315	1.29282e-10	0.00156836	3.5502e-09	1.74838e-06	0.000163511	NA	DEg	up
TRIM36	0.0162497	0.123216	262.845	143.251	1.76208	1.10292	0.00665922	0.00764042	368.459	126.745	2.90708	258.574	125.6	2.05871	29.5001	0	0	0	0	1.75803e-06	0.000163869	NA	DEg	up
C6orf48	0.302018	0.198698	19.4589	35.7146	3.24869	2.28448	0.143066	0.0601193	18.7459	27.7091	0.676525	13.582	28.6182	0.474592	29.4569	0.00020719	1.16033e-06	0.00102565	2.22497e-05	1.79515e-06	0.000165955	NA	DEg	down
TPI1	0	0.0363621	995.164	704.735	4.66531	2.33476	0.0046661	0.00330203	1431.13	695.091	2.05891	995.164	679.109	1.4654	29.4535	7.0699e-13	8.41465e-08	2.40701e-11	1.84102e-06	1.79809e-06	0.000165955	NA	DEg	up
ISYNA1	0.024089	0.254478	138.668	99.5276	1.7207	2.51309	0.0122566	0.0246283	206.721	79.7273	2.59286	135.328	74.2	1.82383	29.3391	3.07947e-10	0.0190119	7.31293e-09	0.062098	1.90047e-06	0.000174261	NA	DEg	up
HES6	0.0661302	0.726644	71.0072	34.2543	0.12363	2.14549	0.00173806	0.0589424	87.9016	9.76364	9.00296	66.3115	9.36364	7.08181	29.327	5.38958e-06	3.53395e-05	4.59319e-05	0.000539635	1.91163e-06	0.000174716	NA	DEg	up
FSCN1	0.0163161	0.105766	94.9759	56.3814	2.60978	1.54325	0.0267435	0.0266423	136.918	51.6909	2.64878	93.4262	50.4182	1.85303	29.3182	6.9129e-08	2.65047e-08	9.71154e-07	6.09882e-07	1.91986e-06	0.0001749	NA	DEg	up
NEFM	0.0772961	0.327437	285.262	136.547	0.921085	0.682495	0.00321852	0.0049734	355.402	102.364	3.47195	263.213	91.8364	2.86611	29.2649	8.1068e-06	0.000893701	6.5731e-05	0.00825992	1.96999e-06	0.000178887	NA	DEg	up
SPOCK3	0.964771	0.637708	331.557	72.1668	0.396613	0.361939	0.00119478	0.00499029	16.4262	19.9636	0.822807	11.6803	26.1455	0.446744	29.094	7.59205e-09	0.00112457	1.36924e-07	0.00972053	2.13984e-06	0.000190621	NA	DEg	down
ROBO1	0.106029	0.252714	178.023	353.303	1.56784	1.02905	0.00873006	0.00290419	228.566	244.491	0.934863	159.148	264.018	0.60279	28.9761	1.48206e-08	1.03149e-05	2.49742e-07	0.000169893	2.26548e-06	0.000201177	NA	DEg	down
ARGLU1	0	0.0545212	383.172	252.34	3.57183	2.23229	0.00923564	0.00876878	554.311	237.4	2.33493	383.172	238.582	1.60604	28.9058	0	7.66259e-06	0	0.000130108	2.34383e-06	0.000207481	NA	DEg	up
MAD2L2	0.0982542	0.269173	87.1806	49.8066	2.53862	1.51076	0.0282952	0.0294396	115.205	36.8182	3.12902	78.6148	36.4	2.15975	28.8913	0.000227739	3.37528e-05	0.00111555	0.000516588	2.36033e-06	0.000208286	NA	DEg	up
TPI1P1	0.00758942	0.0434909	13.6858	9.67533	6.57355	1.95676	0.324469	0.16822	19.1475	8.85455	2.16245	13.582	9.25455	1.4676	28.8701	2.42384e-06	7.44373e-06	2.28773e-05	0.000126714	2.38466e-06	0.000209776	NA	DEg	up
SERPINB1	0.719026	1	44.6047	0	1.36933	1	0.0297848	1	17.2377	0	Inf	12.5328	0	Inf	28.8136	0.0867003	0.999987	0.121079	1	2.45078e-06	0.000214253	NA	DEg	up
ONECUT3	0.681925	1	19.5592	0	0.592224	1	0.0293886	1	10.3197	0	Inf	6.22131	0	Inf	28.8136	0.805877	0.999999	0.83129	1	2.45078e-06	0.000214253	NA	DEg	up
RASGRP1	0.383087	0.722555	151.829	73.1348	0.773601	0.27657	0.0050694	0.00376739	143.852	17.3636	8.2847	93.6639	20.2909	4.61605	28.6936	0.0142416	0.000826991	0.0288674	0.00776162	2.59718e-06	0.00022565	NA	DEg	up
SLC26A11	0.360263	0.73671	43.7561	26.1724	0.943679	0.426967	0.0211115	0.0160518	41.2295	5.63636	7.31491	27.9918	6.89091	4.06214	28.5724	0.112981	0.274681	0.151298	0.364402	2.75405e-06	0.000238269	NA	DEg	up
GLUD1	0.273904	0.52372	89.7908	39.778	1.1489	0.396621	0.0126337	0.00987242	94.7459	17.8545	5.30654	65.1967	18.9455	3.44129	28.5684	5.17159e-06	6.56851e-07	4.44144e-05	1.30841e-05	2.75934e-06	0.000238269	NA	DEg	up
PGK1	0	0.0177791	1712.3	1608.04	3.04208	1.06547	0.00177345	0.000662149	2437.98	1650.07	1.4775	1712.3	1579.45	1.08411	28.5287	3.48249e-10	8.29323e-08	8.15391e-09	1.82042e-06	2.81287e-06	0.000240789	NA	DEg	up
CCNB1IP1	0.458839	0.781818	111.509	62.4167	1.98156	6.63501	0.0174601	0.0960876	77.459	12.6545	6.12104	60.3443	13.6182	4.43115	28.5277	1.3251e-08	0.00293178	2.26147e-07	0.0192746	2.8142e-06	0.000240789	NA	DEg	up
CFAP43	0.634152	0.926455	62.9124	8.89997	1.03087	3.63432	0.0161216	0.28995	34.2213	0.6	57.0355	23.0164	0.654545	35.1639	28.4587	2.46786e-05	0.00757972	0.000172984	0.0367583	2.9097e-06	0.000247457	NA	DEg	up
RSRP1	0.135612	0.356126	126.034	56.081	1.15896	0.742676	0.00911183	0.0130698	157.32	39.8727	3.94555	108.943	36.1091	3.01704	28.0079	0.0155497	0.000367192	0.0308937	0.00403669	3.61814e-06	0.000300444	NA	DEg	up
KLHL5	0.794063	0.542675	39.0458	150.916	0.793224	1.01938	0.0199107	0.0067093	11.582	77.7091	0.149043	8.04098	69.0182	0.116505	27.9945	0.00440817	0.000347831	0.0117101	0.00386202	3.64179e-06	0.000301519	NA	DEg	down
NACAD	0.0931808	0.342817	46.1078	21.0817	0.960605	1.17297	0.0204087	0.0527065	63.1557	13.5273	4.66877	41.8115	13.8545	3.01789	27.9395	0.0033426	0.0010084	0.00945936	0.00904445	3.73985e-06	0.00030873	NA	DEg	up
ZNF395	0.462517	0.909091	13.6642	18.6	0.320092	20.4829	0.0228894	0.52409	9.7377	1.47273	6.61202	7.34426	1.69091	4.34338	27.8976	3.10506e-05	0.0052097	0.000210784	0.0288262	3.81633e-06	0.000314122	NA	DEg	up
IGSF9	0.392293	0.781423	78.0817	47.0814	1.6058	1.96206	0.0201512	0.0400066	71.4918	10.8545	6.58635	47.4508	10.2909	4.61095	27.858	2.32245e-05	0.0154507	0.000164257	0.0553719	3.88999e-06	0.000319251	NA	DEg	up
NFASC	0.0899492	0.204741	203.357	109.581	1.75397	0.835456	0.00855131	0.00756639	275.197	83	3.31562	185.066	87.1455	2.12364	27.7819	0.000208265	1.801e-06	0.00103021	3.357e-05	4.03571e-06	0.000330248	NA	DEg	up
FXYD6	0.00817764	0.0310082	223.409	140.502	2.38658	1.06257	0.0105696	0.0075059	339.713	142.055	2.39143	221.582	136.145	1.62754	27.7239	0.0105043	2.00601e-06	0.0229539	3.72872e-05	4.15039e-06	0.000338219	NA	DEg	up
C4orf48	0	0.0178633	49.8934	30.3235	3.31081	3.56927	0.0622282	0.105311	72.4836	30.1818	2.40157	49.8934	29.7818	1.6753	27.55	1.23003e-09	3.25031e-06	2.59746e-08	5.87786e-05	4.51422e-06	0.000364113	NA	DEg	up
AK4	0.131162	0.422087	93.9166	51.2188	1.0316	0.659688	0.0108649	0.012716	116.369	28.8545	4.03295	81.5984	29.6	2.7567	27.5404	0.0142112	0.019418	0.0288241	0.06284	4.53521e-06	0.00036476	NA	DEg	up
SLITRK2	0.9707	0.706282	57.0691	108.205	0.360472	0.988251	0.00627678	0.00905048	1.95082	29.6182	0.0658656	1.67213	31.7818	0.0526128	27.5083	0.355486	0.512309	0.404667	0.609383	4.60602e-06	0.000368351	NA	DEg	down
PTTG1IP	0.0327071	0.162801	229.769	128.068	1.97223	1.56422	0.0085105	0.0120666	318.393	104.764	3.03916	222.254	107.218	2.07291	27.4913	2.25332e-05	8.22527e-05	0.000160645	0.00112705	4.64393e-06	0.000369285	NA	DEg	up
SMARCE1	1.49134e-09	0.0166241	49.4098	43.8193	0.675776	0.230937	0.0134924	0.00524259	70.8197	50.6545	1.39809	49.4098	43.0909	1.14664	27.434	0	0.00531204	0	0.0292498	4.77422e-06	0.000378576	NA	DEg	up
Z82170.1	1	0.755084	0	6.75555	1	0.72783	1	0.0972595	0	1.6	0	0	1.65455	0	27.3791	0.878092	1	0.897184	1	4.9026e-06	0.000385297	NA	DEg	down
MIR9-3HG	1	0.629548	0	20.1229	1	0.160388	1	0.00790742	0	7.81818	0	0	7.45455	0	27.3791	0.659869	0.999995	0.695735	1	4.9026e-06	0.000385297	NA	DEg	down
DRC1	0.634939	0.899294	68.8632	7.76335	1.05259	1.12901	0.0150552	0.126964	37.2787	0.654545	56.9536	25.1393	0.781818	32.155	27.3744	0.000133905	0.00244603	0.000715983	0.0170557	4.91374e-06	0.000385297	NA	DEg	up
NME4	0.285988	0.650625	48.0085	30.6523	2.10753	1.44939	0.0420531	0.04515	49.8607	10.6364	4.68775	34.2787	10.7091	3.2009	27.3166	6.07785e-06	0.0484947	5.1209e-05	0.0995119	5.05294e-06	0.000394017	NA	DEg	up
NEGR1	0.698829	0.399208	49.3702	169.171	0.495249	0.614675	0.00993171	0.0036203	26.3525	104.455	0.252286	14.8689	101.636	0.146295	27.2781	0.00243551	0.00282142	0.00739616	0.0187866	5.1476e-06	0.000398091	NA	DEg	down
NAP1L1	0	0.0363583	453.434	278.414	1.1867	2.58276	0.00261031	0.00919145	610.721	267.127	2.28626	453.434	268.291	1.69008	27.1926	1.16885e-11	7.12763e-14	3.40601e-10	2.39008e-12	5.36455e-06	0.000413604	NA	DEg	up
GLRA2	0.866172	0.708668	14.2708	38.6939	0.0903771	2.25439	0.00629315	0.0550546	2.66393	11.2545	0.236699	1.90984	11.2727	0.169421	27.1876	1.06669e-07	0.01445	1.4409e-06	0.0532275	5.37758e-06	0.000413604	NA	DEg	down
P2RX4	0.774164	0.884005	39.6704	2.82144	1.07599	12836.8	0.0264069	0.99978	13.2951	0.290909	45.7018	8.95902	0.327273	27.3748	27.177	0.019216	6.88532e-06	0.0364285	0.000117766	5.40516e-06	0.000414592	NA	DEg	up
ATP1A1	0.0788371	0.287398	116.202	60.6484	1.25168	0.805629	0.0106568	0.0131094	162.451	44.4545	3.65431	107.041	43.2182	2.47676	27.139	0.00281131	0.00138974	0.00825699	0.0114491	5.50523e-06	0.000419979	NA	DEg	up
AP1S2	0.167745	0.0909019	166.612	203.258	0.780955	2.71398	0.00466538	0.0131764	195.41	195.018	1.00201	138.664	184.782	0.75042	27.1179	0.0405298	0	0.0648063	0	5.56163e-06	0.000421994	NA	DEg	down
CYB5R3	0.114715	0.324977	97.2086	62.274	2.81097	1.52136	0.0281042	0.0238475	130.23	42.2182	3.08468	86.0574	42.0364	2.04721	27.1098	3.5923e-07	3.65251e-05	4.1617e-06	0.000555198	5.58334e-06	0.000422503	NA	DEg	up
CPNE3	0.130418	0.344287	178.991	101.624	1.47307	0.708456	0.00816266	0.00692306	218.721	66.1455	3.30667	155.648	66.6364	2.33577	27.0882	1.93875e-05	0.000498633	0.000140929	0.00517499	5.64184e-06	0.000425785	NA	DEg	up
ULBP3	0.505135	0.824019	74.7843	23.7629	1.23397	0.766749	0.0162326	0.031258	53.6803	3.69091	14.5439	37.0082	4.18182	8.84979	27.029	0.00362099	0.0147155	0.0100659	0.0536887	5.8054e-06	0.000435792	NA	DEg	up
NFIA	0.374502	0.582453	11.9117	416.544	0.0168807	0.280237	0.00141514	0.000672314	11.1148	214.873	0.0517272	7.45082	173.927	0.0428387	27.0041	5.23813e-09	5.23379e-08	9.81855e-08	1.17198e-06	5.8758e-06	0.000439904	NA	DEg	down
RUNX1T1	0.180993	0.122736	130.846	331.858	0.950767	0.888458	0.00721388	0.00267007	151.648	289.182	0.524402	107.164	291.127	0.3681	26.9912	2.36478e-14	2.3317e-06	9.86259e-13	4.29818e-05	5.91245e-06	0.000441473	NA	DEg	down
GPX1	0.0813738	0.306751	61.9599	37.4259	2.16883	1.86841	0.0338199	0.0475492	82.0902	26.2545	3.1267	56.918	25.9455	2.19376	26.9361	0.000121496	0.00153974	0.000660751	0.0124391	6.07192e-06	0.00044862	NA	DEg	up
YY1	0.117495	0.200462	88.6265	63.6731	1.17232	0.322773	0.013055	0.00504366	108.926	44.6545	2.43931	78.2131	50.9091	1.53633	26.927	1.58929e-06	0.000410756	1.57583e-05	0.00439964	6.09853e-06	0.000449408	NA	DEg	up
NKAIN4	0.307101	0.635392	66.4823	33.4606	1.27485	2.09259	0.0188149	0.058858	59.959	10.8364	5.53313	46.0656	12.2	3.77587	26.8199	1.8842e-05	0.00564553	0.000137864	0.0304795	6.42208e-06	0.000468346	NA	DEg	up
MTMR6	0.14742	0.331051	193.626	129.049	1.91571	0.743507	0.00979692	0.00572843	240.869	93.0727	2.58796	165.082	86.3273	1.91228	26.7972	0.000145157	6.8909e-05	0.000761506	0.000978361	6.49285e-06	0.000472283	NA	DEg	up
KHDRBS2	0.664756	0.409238	33.3499	101.471	0.823988	0.881328	0.0241116	0.00861069	17.0164	57.4	0.296453	11.1803	59.9455	0.186508	26.7775	1.77757e-05	7.48645e-05	0.000130924	0.00104513	6.55489e-06	0.000475568	NA	DEg	down
RTKN	0.5563	0.83284	43.0988	18.2732	1.90337	0.364094	0.0422952	0.0195358	30.9344	3.14545	9.83464	19.123	3.05455	6.26049	26.6999	4.76139e-05	0.0170015	0.000302598	0.0585246	6.80477e-06	0.000492428	NA	DEg	up
UNC13B	0.237165	0.561703	117.648	65.8754	1.70775	1.40167	0.0143081	0.0208342	127.057	31.1636	4.0771	89.7459	28.8727	3.10833	26.6937	7.77491e-06	0.0101184	6.3348e-05	0.043477	6.82542e-06	0.000492655	NA	DEg	up
RBBP7	0.155454	0.280143	174.048	84.8905	1.73073	0.928445	0.00984607	0.0108186	208.852	61.2909	3.40756	146.992	61.1091	2.4054	26.663	0.000458105	1.30087e-05	0.00196083	0.000210201	6.92724e-06	0.000498726	NA	DEg	up
ADAM12	0.594096	0.890901	73.9494	23.9983	0.759041	5.88508	0.01016	0.196935	39.877	2.6	15.3373	30.0164	2.61818	11.4646	26.6469	1.75485e-06	0.00565905	1.72461e-05	0.0305278	6.98109e-06	0.00050132	NA	DEg	up
SHISA5	0.0409781	0.21788	180.734	122.65	2.91159	1.87278	0.0158544	0.0150396	250.32	97.7273	2.56141	173.328	95.9273	1.80687	26.612	0.000246389	0.000874356	0.00118883	0.00813749	7.09967e-06	0.000508539	NA	DEg	up
FSTL1	0.424288	0.816298	166.139	83.7325	0.615312	1.04095	0.00368993	0.0122792	131.926	12.5636	10.5006	95.6475	15.3818	6.21822	26.5702	0	0.00187239	0	0.0142306	7.24443e-06	0.00051628	NA	DEg	up
AL121827.2	0.907418	0.981818	1.59362	118	15466.7	11536.6	0.999897	0.989875	0.131148	1.50909	0.086905	0.147541	2.14545	0.0687691	26.5646	0.00438821	4.77194e-06	0.0116758	8.35779e-05	7.26404e-06	0.00051637	NA	DEg	down
AC138761.1	1.52825e-09	0.593506	1.5082	0.984024	1.16475	11287.1	0.435754	0.999913	1.54918	0.309091	5.01205	1.5082	0.4	3.77049	26.5394	0.169017	0.0736345	0.212602	0.132397	7.35281e-06	0.000521364	NA	DEg	up
RFX3	0.056778	0.193866	266.474	131.469	1.40144	0.997949	0.00523167	0.00753357	362.598	106.473	3.40555	251.344	105.982	2.37158	26.5066	0.00878512	1.03367e-05	0.0200011	0.000169893	7.47025e-06	0.000528361	NA	DEg	up
RIMS2	0.10404	0.352278	143.266	65.1509	0.865296	0.953966	0.00600352	0.0144311	186.369	42.2545	4.41062	128.361	42.2	3.04172	26.386	0.000179506	0.00219223	0.000912991	0.0158522	7.91765e-06	0.000558601	NA	DEg	up
WDR54	0.0655486	0.345316	131.251	100.812	2.69345	2.19856	0.0201087	0.021343	180.426	66.9455	2.69512	122.648	66	1.8583	26.324	6.08209e-11	0	1.5916e-09	0	8.15777e-06	0.000572671	NA	DEg	up
MEF2C-AS2	0.991796	0.776411	6.99358	17.4834	10790.6	1.44792	0.999352	0.0764829	0.0819672	4.18182	0.0196009	0.057377	3.90909	0.0146778	26.193	0.0680952	0.274391	0.0991056	0.364236	8.68982e-06	0.000608503	NA	DEg	down
CD55	0.717139	0.981772	47.6686	5.9849	1.11619	15688.8	0.0228799	0.999619	18.2705	0.109091	167.48	13.4836	0.109091	123.6	26.0626	0.0873087	0.110327	0.121681	0.179915	9.25373e-06	0.000641607	NA	DEg	up
NAV1	0.00709561	0.158619	187.981	116.54	1.38319	1.0953	0.00730439	0.00931096	265.23	94.6182	2.80316	186.648	98.0545	1.90351	25.9514	9.36286e-05	0.00782465	0.000532183	0.0374293	9.76369e-06	0.00067036	NA	DEg	up
EPHA3	0.327472	0.618178	324.26	171.046	1.35675	2.75512	0.00416671	0.0158521	322.254	72.3455	4.45438	218.074	65.3091	3.3391	25.8453	4.91963e-08	0.00169701	7.24695e-07	0.0132757	1.0276e-05	0.000700411	NA	DEg	up
PCSK2	0.236513	0.613326	187.986	159.12	1.29692	0.832526	0.00685175	0.00520482	204.885	60.5818	3.38196	143.525	61.5273	2.3327	25.8398	6.41968e-06	4.61481e-08	5.37497e-05	1.03686e-06	1.03031e-05	0.00070056	NA	DEg	up
ATP5F1B	0	0.0181818	880.738	758.907	7.67826	2.96932	0.00864264	0.00389737	1267.77	737.036	1.72009	880.738	745.109	1.18203	25.8192	0	4.87388e-14	0	1.65936e-12	1.04061e-05	0.000705859	NA	DEg	up
TCTN1	0.350397	0.618181	96.3894	67.238	1.34139	5.27798	0.0137253	0.0727836	94.9754	27.6545	3.43435	62.6148	25.6727	2.43896	25.7233	4.10113e-08	0.000600411	6.21974e-07	0.00601583	1.0898e-05	0.000731874	NA	DEg	up
GAPDHP65	0.169802	3.2583e-09	1.55997	1.07273	13170.1	0.404861	0.999882	0.274001	1.32787	0.545455	2.43443	1.29508	1.07273	1.20728	25.6746	0.00149286	6.26905e-05	0.00500726	0.00089579	1.1157e-05	0.000742482	NA	DEg	up
GRIA4	0.707431	0.423533	67.3794	190.912	0.913506	0.673377	0.0133763	0.00351476	27.7541	97.3455	0.285109	19.7131	110.055	0.179121	25.581	3.0681e-06	0.000897616	2.80842e-05	0.00828463	1.16717e-05	0.000774905	NA	DEg	down
LRRC7	0.343741	0.259915	39.4686	114.753	0.844035	0.819675	0.0209372	0.00709227	35.6148	82.0364	0.434134	25.9016	84.9273	0.304986	25.5546	3.17358e-07	6.27448e-06	3.72185e-06	0.00010819	1.1821e-05	0.000782967	NA	DEg	down
RPL13P12	0.0288405	0.303243	2.65864	2.0615	24.7702	3.90298	0.903071	0.654371	3	1.16364	2.57812	2.58197	1.43636	1.79757	25.4927	4.17206e-05	9.8076e-06	0.000271347	0.000162801	1.2179e-05	0.000804787	NA	DEg	up
TUSC3	0.0162887	0.125354	330.481	191.142	1.74214	1.20726	0.00524388	0.00627638	488.557	156.327	3.12522	325.098	167.182	1.94458	25.3854	0.000115335	0.000252238	0.000633961	0.00293237	1.28248e-05	0.000840296	NA	DEg	up
PTPRF	0.0199207	0.174753	119.487	68.211	1.1488	0.77733	0.00952288	0.0112676	174.049	52.6727	3.30435	117.107	56.2909	2.08038	25.3785	0.0150909	0.00439777	0.0301683	0.0257876	1.28679e-05	0.000840296	NA	DEg	up
BCL11B	0.913644	0.601428	31.6077	78.1881	0.806722	0.663281	0.0248878	0.00841178	3.91803	28.8182	0.135957	2.72951	31.1636	0.0875863	25.3771	2.07183e-06	0.0470368	1.98925e-05	0.097964	1.28767e-05	0.000840296	NA	DEg	down
RPL21	0	0.0181793	214.336	132.5	2.61745	3.51796	0.0120646	0.025864	292.09	131.836	2.21555	214.336	130.091	1.64759	25.3692	1.34337e-14	1.00124e-05	5.85902e-13	0.000165379	1.29253e-05	0.000840296	NA	DEg	up
NACA	0.00819646	0.018182	302.173	195.204	3.40684	4.79264	0.0111488	0.0239636	408.73	194.473	2.10173	299.697	191.655	1.56373	25.3635	4.25545e-07	0	4.82936e-06	0	1.29613e-05	0.000840695	NA	DEg	up
MEIS2	0.596198	0.553907	52.6349	221.071	0.89546	0.657138	0.0167281	0.00296371	29.877	101.345	0.294804	21.2541	98.6182	0.215519	25.2093	7.23932e-06	3.87672e-06	5.9566e-05	6.89849e-05	1.39604e-05	0.000899277	NA	DEg	down
SMCO4	0.528408	0.853862	46.4767	19.16	1.29771	2.47443	0.0271634	0.114375	29.7459	2.8	10.6235	21.918	2.8	7.82787	25.1936	1.9772e-05	0.0355191	0.00014319	0.0848315	1.40663e-05	0.000904034	NA	DEg	up
MORF4L1	0	0.0181818	506.73	352.333	5.28343	5.0309	0.0103189	0.0140778	728.328	357.364	2.03806	506.73	345.927	1.46484	25.1212	0	4.31533e-12	0	1.31489e-10	1.45656e-05	0.00093399	NA	DEg	up
MYT1L	0.277913	0.105688	101.686	183.463	1.65319	1.08464	0.0159977	0.00587732	104.672	161.273	0.649038	73.4262	164.073	0.447522	25.0631	0.00114734	0	0.00408548	0	1.49783e-05	0.000951782	NA	DEg	down
PWWP2B	0.901601	0.96358	14.1612	137.286	7.25129	1.40909	0.338648	0.0101596	1.93443	0.945455	2.04603	1.39344	5	0.278689	25.0092	0.0324984	1.15991e-05	0.0547216	0.000189709	1.53724e-05	0.0009708	NA	DEg	down
CHD7	0.0244333	0.115443	277.888	184.643	1.71486	0.790516	0.00613321	0.00426307	377.393	178.109	2.11889	271.098	163.327	1.65985	24.7717	0.00385019	0.000125611	0.0105339	0.00162128	1.72343e-05	0.00107096	NA	DEg	up
AC008060.3	1	0.815898	0	15.4064	1	2.04885	1	0.117377	0	2.14545	0	0	2.83636	0	24.74	0.512985	0.999999	0.55788	1	1.74986e-05	0.00108261	NA	DEg	down
SH3BGRL3	0.0368276	0.070748	229.229	101.861	1.0015	1.43956	0.00435	0.0139357	304.402	95.9636	3.17205	220.787	94.6545	2.33255	24.713	0.000260686	9.6545e-13	0.00124432	3.11229e-11	1.77278e-05	0.00109151	NA	DEg	up
NNAT	0.915727	0.899256	3.59878	64.9707	13512.9	0.225907	0.999734	0.00346502	0.319672	7.61818	0.0419617	0.303279	6.54545	0.0463342	24.7094	0.016122	4.38907e-06	0.0317318	7.7666e-05	1.77588e-05	0.00109151	NA	DEg	down
UNC5A	0.672955	0.927272	24.3612	11.2499	0.918473	16760.4	0.0363325	0.999329	11.623	0.709091	16.3913	7.96721	0.818182	9.7377	24.6699	4.4565e-06	0.00470362	3.91808e-05	0.0268887	1.80994e-05	0.00111002	NA	DEg	up
NETO2	0.82647	0.482412	29.947	89.6817	0.790993	0.386158	0.0257334	0.00428741	7.2623	49.0364	0.1481	5.19672	46.4182	0.111954	24.6514	2.99163e-05	0.0135523	0.000204461	0.0513062	1.82608e-05	0.00111748	NA	DEg	down
EFHC1	0.0900613	0.290622	246.981	143.942	1.85456	1.77269	0.00745297	0.0121655	321.098	100.964	3.18034	224.738	102.109	2.20096	24.3572	1.48375e-06	0	1.48219e-05	0	2.1038e-05	0.00128161	NA	DEg	up
IL17RD	0.310349	0.594326	101.952	48.987	1.51815	1.12454	0.0146723	0.0224407	103.221	20.9636	4.92383	70.3115	19.8727	3.53809	24.3531	0.000510523	0.00347486	0.0021399	0.0217317	2.10795e-05	0.00128161	NA	DEg	up
FABP7	0.17691	0.372442	189.131	78.3702	1.05592	0.950043	0.005552	0.0119773	222.656	49.7091	4.47918	155.672	49.1818	3.16524	24.2597	0.000509548	0.000292732	0.0021385	0.00331085	2.20477e-05	0.001329	NA	DEg	up
CLSTN2	0.395579	0.776448	111.639	58.5582	0.636572	0.886668	0.00566973	0.0149158	97.5164	16.2545	5.99933	67.4754	13.0909	5.15437	24.1742	1.14913e-07	0.0025385	1.53978e-06	0.0174802	2.2973e-05	0.00137301	NA	DEg	up
AL021453.1	2.37052e-08	0.633031	3.08197	35.7226	0.103756	1.44894	0.0325691	0.0389798	3.83607	14.2	0.270145	3.08197	13.1091	0.235102	24.1648	0.00907281	7.73625e-06	0.0204883	0.000130694	2.30771e-05	0.00137632	NA	DEg	down
RBM7	0.257497	0.539584	94.9823	54.4567	1.13608	0.510562	0.0118195	0.00928847	99.3443	23.1818	4.28544	70.5246	25.0727	2.8128	24.1384	0.0288797	0.0214589	0.049913	0.0657935	2.33715e-05	0.00139083	NA	DEg	up
GNAO1	0.210108	0.0815003	27.1047	57.6236	0.900059	1.16938	0.0321395	0.0198898	29.918	51.6182	0.579603	21.4098	52.9273	0.404514	24.1342	0.00113083	0.000142186	0.00405048	0.00179359	2.34192e-05	0.00139083	NA	DEg	down
LINC00665	0.470948	0.327246	20.3736	57.8626	0.925297	0.852953	0.0434434	0.0145269	14.1885	36.6545	0.387088	10.7787	38.9273	0.276893	24.0971	0.000851972	3.73407e-05	0.0032463	0.000566306	2.38404e-05	0.00141286	NA	DEg	down
IGF2	0.720216	1	21.8846	0	0.497775	1	0.0222396	1	6.86885	0	Inf	6.12295	0	Inf	24.0645	0.723984	0.999998	0.755456	1	2.42168e-05	0.00143215	NA	DEg	up
SLC25A6	0.0163275	0.105925	147.04	95.0704	2.30339	1.31379	0.0154234	0.0136308	207.131	84.6	2.44836	144.639	85	1.70164	24.0524	0.0050935	0.000185022	0.0131945	0.00223669	2.43591e-05	0.00143754	NA	DEg	up
ZNF738	0.0572339	0.180776	144.422	82.0732	2.06263	1.71409	0.0140809	0.0204577	196.746	66.9818	2.9373	136.156	67.2364	2.02503	24.0203	2.37818e-06	0	2.25421e-05	0	2.47373e-05	0.00145176	NA	DEg	up
TMEM161B-AS1	0.420498	0.123754	82.009	125.37	0.804517	1.18027	0.0097148	0.00932651	66.2787	108.309	0.61194	47.5246	109.855	0.432614	24.0185	4.88169e-09	0.0431874	9.2282e-08	0.0934174	2.47591e-05	0.00145176	NA	DEg	down
RPL9	0	0.0181818	210.139	145.815	2.35383	4.82676	0.0110772	0.0320413	283.779	146.909	1.93166	210.139	143.164	1.46783	24.0009	0	6.79194e-07	0	1.34889e-05	2.49688e-05	0.00145824	NA	DEg	up
GSE1	0.0117421	0.206786	100.408	65.5561	0.924622	0.729355	0.00912458	0.0110032	139.664	56.0909	2.48996	99.2295	52	1.90826	23.9379	0.000613005	0	0.00248517	0	2.5737e-05	0.00149999	NA	DEg	up
ARF4	0.0489502	0.0631672	224.179	349.397	1.70383	0.745223	0.00754301	0.00212834	295.869	340.382	0.869226	213.205	327.327	0.651351	23.9195	2.61502e-08	7.72305e-06	4.15476e-07	0.000130694	2.5965e-05	0.00151015	NA	DEg	down
TUBB3	0.0163659	0.0889205	120.288	78.8475	2.76063	1.55225	0.0224352	0.0193067	179.689	71.2545	2.52178	118.32	71.8364	1.64707	23.8935	2.34048e-08	7.8765e-05	3.75433e-07	0.00109045	2.62915e-05	0.00152523	NA	DEg	up
CCDC152	0.678682	0.909083	99.0286	21.1982	1.18952	6.39982	0.0118693	0.231894	43.2705	2.03636	21.2489	31.8197	1.92727	16.5102	23.8903	0.00010401	0.00245374	0.000582266	0.0170739	2.63325e-05	0.00152523	NA	DEg	up
ZCCHC11	0	0.04349	215.295	158.436	1.86798	0.852862	0.00860175	0.00535419	306.549	155.945	1.96575	215.295	151.545	1.42066	23.8602	0.0201788	0.000205163	0.0378665	0.00244474	2.67165e-05	0.00154112	NA	DEg	up
ELMOD1	0.917975	0.668595	54.861	142.698	2.23918	0.85594	0.0392149	0.0059625	4.88525	45.8909	0.106453	4.5	47.2909	0.0951557	23.8383	7.4106e-06	0.0178992	6.09002e-05	0.0604633	2.69991e-05	0.00155425	NA	DEg	down
HMGN3	0.0406642	0.217211	181.034	110.886	1.71525	1.56574	0.00938584	0.0139237	241.246	85.8364	2.81053	173.672	86.8	2.00083	23.8308	1.74185e-05	0.0034589	0.000129149	0.0216768	2.70962e-05	0.00155665	NA	DEg	up
TUBAP2	0.0103432	0.166619	4.94459	3.33799	4.07614	44.0244	0.451864	0.929522	6.51639	2.49091	2.61607	4.89344	2.78182	1.75908	23.7503	0.0149043	3.00383e-07	0.0299093	6.20576e-06	2.81647e-05	0.00160169	NA	DEg	up
RHOA	0.00819576	0.0544732	311.743	197.254	2.96965	2.07707	0.00943605	0.0104202	447.762	187.909	2.38287	309.189	186.509	1.65777	23.6616	1.38905e-07	0	1.81038e-06	0	2.93922e-05	0.00166477	NA	DEg	up
PCDH9	0.267773	0.1768	230.655	542.829	1.03383	0.778852	0.00446214	0.00143274	250.295	446.545	0.560514	168.893	446.855	0.377961	23.5753	6.50521e-11	0	1.69567e-09	0	3.06357e-05	0.00173172	NA	DEg	down
CAP2	0.186888	0.545103	135.384	114.352	1.3429	1.69548	0.0098218	0.0146103	150.533	53.3636	2.82089	110.082	52.0182	2.11622	23.497	3.74852e-07	6.40932e-12	4.32019e-06	1.93527e-10	3.18095e-05	0.00179447	NA	DEg	up
H3F3B	0	0.0181818	1871.71	1282.91	4.53106	3.91035	0.00241496	0.00303877	2661.92	1332.05	1.99836	1871.71	1259.58	1.48598	23.4559	0	6.01519e-09	0	1.45432e-07	3.24437e-05	0.00182658	NA	DEg	up
TSPAN17	0.514051	0.858383	44.5469	27.6032	1.00431	0.592909	0.022048	0.0210281	34.459	3.78182	9.11176	21.6475	3.90909	5.53774	23.3614	0.0645196	0.501624	0.0946864	0.598701	3.39511e-05	0.0019061	NA	DEg	up
LUC7L3	0	0.0363434	384.525	250.334	3.06152	2.2894	0.00789893	0.0090625	540.336	248.255	2.17654	384.525	241.236	1.59397	23.3589	3.90799e-14	8.17761e-05	1.58048e-12	0.00112498	3.39916e-05	0.0019061	NA	DEg	up
SORCS2	0.646982	0.9131	25.2158	3.76609	0.902076	1.37513	0.0345386	0.267472	12.6803	0.254545	49.8156	8.90164	0.327273	27.1995	23.2973	0.00209181	0.0254786	0.00657266	0.0717681	3.50115e-05	0.00194777	NA	DEg	up
PARM1	0.553349	0.872726	132.094	278.138	0.436697	2.34032	0.00329506	0.00834403	83.1311	40.8727	2.0339	59	35.4	1.66667	23.2473	6.16978e-07	3.88376e-05	6.74934e-06	0.000586343	3.58625e-05	0.00199118	NA	DEg	up
DPCD	0.177248	0.452292	74.8687	42.8562	1.39696	1.67439	0.018317	0.0376008	93.9262	23.4	4.01394	61.5984	23.4727	2.62425	23.2237	0.000137507	0.00969748	0.000732308	0.042295	3.6272e-05	0.00200601	NA	DEg	up
DCTN2	0.00819577	0.072547	281.148	190.022	3.05493	1.83874	0.0107491	0.0095837	400.23	172.673	2.31785	278.844	176.236	1.58222	23.1765	3.47644e-12	0.000122122	1.08912e-10	0.0015796	3.71022e-05	0.00204022	NA	DEg	up
AL008707.1	0.708985	0.532862	10.5904	25.1045	2.64011	1.15748	0.199547	0.0440744	4.82787	10.2545	0.470803	3.08197	11.7273	0.262803	23.1762	0.017719	9.5198e-05	0.0342523	0.00128335	3.71082e-05	0.00204022	NA	DEg	down
WASF4P	0.430366	0.959263	0.791416	2.23161	15330.9	10622.1	0.999948	0.99979	0.483607	0.0545455	8.86612	0.45082	0.0909091	4.95902	23.073	0.0792215	0.241	0.11212	0.328135	3.89933e-05	0.00213052	NA	DEg	up
FAT4	0.967213	0.776366	60.5	83.8219	23.4927	0.795877	0.279699	0.00940556	2.81148	16.2727	0.172772	1.98361	18.7455	0.105818	23.0698	1.15823e-06	0.0138237	1.19032e-05	0.0518816	3.90532e-05	0.00213052	NA	DEg	down
SLIT2	0.0648931	0.262272	167.413	115.12	1.53743	0.869936	0.00909987	0.00750011	226.516	83.7273	2.70541	156.549	84.9273	1.84333	23.0596	0.000444287	0.00434576	0.00191396	0.02555	3.92433e-05	0.00213675	NA	DEg	up
NEDD4L	0.234043	0.105906	76.4499	162.013	0.702224	1.13463	0.00910181	0.00695464	83.1967	148.873	0.558845	58.5574	144.855	0.404249	23.0486	0.0180405	0.000179795	0.034743	0.00217744	3.94514e-05	0.00214023	NA	DEg	down
RAI14	0.554179	0.818145	113.127	42.8912	1.05382	3.17771	0.00922942	0.0689773	68.8689	6.81818	10.1008	50.4344	7.8	6.46595	23.0482	0.000149719	0.00384371	0.000782361	0.0235312	3.94594e-05	0.00214023	NA	DEg	up
TEAD1	0.243246	0.538307	122.493	57.4563	0.853485	0.644989	0.00691941	0.0111011	134.885	25.9091	5.2061	92.6967	26.5273	3.49439	22.9759	3.15372e-05	0.0251163	0.000213367	0.0712472	4.0852e-05	0.00220726	NA	DEg	up
CST3	0.22911	0.539232	29.9739	26.517	3.26015	1.4567	0.0980969	0.0520741	32.918	12.2	2.6982	23.1066	12.2182	1.89116	22.944	3.928e-11	0.0437387	1.08312e-09	0.0938181	4.14839e-05	0.00223711	NA	DEg	up
IRX3	0.97243	0.737921	3.56764	17.2745	2.52725	0.72186	0.414651	0.0401115	0.114754	3.50909	0.0327019	0.0983607	4.52727	0.0217262	22.9348	0.111362	0.147741	0.149581	0.225601	4.16674e-05	0.00224271	NA	DEg	down
GFY	0.706232	0.942003	17.1319	2.82144	1.03707	12426.2	0.0570793	0.999773	6.65574	0.127273	52.2951	5.03279	0.163636	30.7559	22.914	0.032542	0.0106322	0.0547536	0.0446781	4.20855e-05	0.00226089	NA	DEg	up
NUP210	0.582694	0.816434	39.1661	5.94287	0.710461	1.28604	0.0178165	0.177902	22.1885	0.945455	23.4686	16.3443	1.09091	14.9822	22.8729	0.00829237	0.00151275	0.0190876	0.0123104	4.29225e-05	0.00229819	NA	DEg	up
ADGRB3	0.524695	0.228436	58.6849	113.278	0.994733	0.656745	0.0166679	0.0057642	38.7951	90.1091	0.430535	27.8934	87.4	0.319147	22.8719	1.71286e-06	0.00513226	1.68583e-05	0.0285786	4.29431e-05	0.00229819	NA	DEg	down
GLUD2	0.498412	0.812819	2.10806	0.874224	5.66744	16635.5	0.728884	0.999947	1.27869	0.145455	8.79098	1.05738	0.163636	6.46175	22.578	0.263701	0.144542	0.312332	0.221527	4.94461e-05	0.0026017	NA	DEg	up
ZFP64	0.288393	0.599817	53.7343	47.978	0.722988	2.5855	0.0132762	0.0511337	57.541	19.0545	3.0198	38.2377	19.2	1.99155	22.566	5.65147e-07	0.00568012	6.23343e-06	0.0305673	4.97302e-05	0.00260212	NA	DEg	up
SERF2	0	0.0165514	90.8852	96.8761	4.09683	1.53985	0.0431326	0.0156463	129.361	97	1.33362	90.8852	95.2727	0.953948	22.566	3.19648e-06	4.04286e-05	2.90997e-05	0.000607253	4.97314e-05	0.00260212	NA	DEg	down
DNALI1	0.199933	0.375475	89.2035	39.3899	1.1677	1.34589	0.0129212	0.0330395	93.0082	22.9636	4.05024	71.3689	24.6	2.90117	22.5606	0.00790419	0.00024505	0.0183907	0.00285378	4.98589e-05	0.00260395	NA	DEg	up
ZMYM3	0.0866827	0.325708	32.2639	55.5465	0.892417	1.73454	0.0269154	0.0302812	42.1148	39.5455	1.06497	29.4672	37.4545	0.786746	22.4578	0.000160016	0.00176751	0.000826463	0.0136716	5.23791e-05	0.00272043	NA	DEg	down
PDK1	0.0484788	0.181558	169.823	292.329	1.52822	1.53238	0.00891865	0.00521462	226.402	240.564	0.94113	161.59	239.255	0.67539	22.3793	0.00209305	0.000564217	0.00657266	0.00571323	5.43894e-05	0.00280929	NA	DEg	down
KLF7	0.00796079	0.121576	217.692	156.748	1.72112	0.994418	0.0078442	0.00630408	308.631	149.782	2.06054	215.959	137.691	1.56843	22.306	0.000199204	0.00485709	0.000996466	0.0273283	5.63327e-05	0.00289902	NA	DEg	up
POU4F1	1.41694e-06	0.675383	0.672131	42.8478	0.00508666	0.31075	0.00751111	0.0072002	0.680328	12.4	0.0548652	0.672131	13.9091	0.0483232	22.2994	0.637091	0.642217	0.674382	0.733695	5.65111e-05	0.00290123	NA	DEg	down
GET4	0.491886	0.598713	3.96839	6.61508	12.2868	1.31864	0.755869	0.166207	2.57377	2.43636	1.0564	2.01639	2.65455	0.7596	22.2457	0.0118595	5.26154e-05	0.0250755	0.000768277	5.79858e-05	0.00296782	NA	DEg	down
BRINP2	0.569927	0.767908	144.676	84.6843	0.663481	0.0931941	0.00456504	0.00109928	96.2951	24.0182	4.00926	62.2213	19.6545	3.16575	22.2269	6.29087e-10	0.00250566	1.3993e-08	0.0173099	5.85094e-05	0.00298283	NA	DEg	up
LIN28A	0.758865	1	49.1867	0	0.555969	1	0.0111769	1	16.6311	0	Inf	11.8607	0	Inf	22.2219	0.826105	0.999827	0.849756	1	5.86511e-05	0.00298283	NA	DEg	up
PLA2G16	0.77064	1	39.7042	0	0.872413	1	0.0215004	1	12.6885	0	Inf	9.10656	0	Inf	22.2219	0.861382	0.999995	0.881866	1	5.86511e-05	0.00298283	NA	DEg	up
BTG1	0.129611	0.0706804	118.46	229.298	1.43178	1.15532	0.0119423	0.00501325	143.377	217.745	0.658462	103.107	213.091	0.483862	22.22	7.13341e-05	1.99535e-05	0.000425011	0.000313293	5.8703e-05	0.00298283	NA	DEg	down
PPP2R5C	0.0245697	0.162349	169.198	126.284	2.56103	1.44559	0.0149106	0.0113176	239.18	103.182	2.31805	165.041	105.782	1.5602	22.2144	0.000138435	0.00297161	0.00073549	0.0194598	5.88614e-05	0.00298549	NA	DEg	up
DNMT3A	0.00645966	0.116091	126.473	78.6794	1.40814	0.997649	0.0110114	0.0125212	189.885	71.3091	2.66285	125.656	69.5455	1.80681	22.1982	0.00605816	0.00512097	0.0151013	0.0285482	5.93197e-05	0.00300333	NA	DEg	up
SH3BGRL	0.18716	0.32469	249.318	108.825	1.19537	1.24108	0.0047717	0.0112757	282.115	73.1455	3.8569	202.656	73.4909	2.75756	22.1626	0.0143795	0.000110484	0.0290734	0.00145704	6.03412e-05	0.00304956	NA	DEg	up
KTN1	0	0.0665758	129.033	86.4656	1.1422	0.625864	0.00877435	0.00718628	178.779	83.5818	2.13897	129.033	80.7091	1.59874	22.1548	0.0113771	0.00586439	0.0243175	0.0312565	6.0568e-05	0.00305554	NA	DEg	up
LINC02144	1	0.83456	0	11.9791	1	2.6403	1	0.180603	0	1.8	0	0	1.98182	0	22.1335	0.967268	1	0.979451	1	6.11901e-05	0.0030814	NA	DEg	down
SLC39A10	0.0489787	0.111532	204.319	135.023	1.77941	0.782094	0.00863379	0.00575894	274.148	114.655	2.39107	194.311	119.964	1.61975	22.1107	0.0144872	7.54808e-05	0.0292594	0.00105153	6.18626e-05	0.0031097	NA	DEg	up
NCAN	0.269668	0.123672	79.8871	168.969	0.815631	1.08754	0.0101066	0.00639517	88.6393	143.691	0.616875	58.3443	148.073	0.394024	22.1054	4.19676e-10	0.000288122	9.62371e-09	0.00326979	6.2019e-05	0.00311201	NA	DEg	down
LINC01355	1.47416e-07	0.736031	0.918033	61.7152	0.00899169	0.754634	0.00969951	0.01208	1.55738	17.2364	0.0903542	0.918033	16.2909	0.0563525	22.0752	0.451699	0.0631306	0.498212	0.118555	6.29228e-05	0.00315174	NA	DEg	down
BMP3	0.667886	0.959307	118.195	29.041	0.509759	0.566265	0.00429435	0.0191259	59.3033	1.36364	43.4891	39.2541	1.18182	33.215	22.0112	1.56166e-06	0.0191463	1.55074e-05	0.062354	6.48825e-05	0.00323837	NA	DEg	up
PKIG	0.32647	0.534253	41.3408	27.717	2.01196	0.589244	0.0464089	0.0208168	40.8361	13.7818	2.96304	27.8443	12.9091	2.15695	21.939	1.07537e-05	0.00241679	8.4324e-05	0.016976	6.7167e-05	0.00333394	NA	DEg	up
DUSP10	0.613959	0.872727	39.1742	94.5713	0.665004	4.28602	0.0166922	0.0433556	20.1393	11.9455	1.68594	15.123	12.0364	1.25644	21.9357	5.81633e-05	0.00446614	0.000360041	0.026012	6.72711e-05	0.00333394	NA	DEg	up
BDNF	0.983412	0.793003	4.4473	74.4841	18961.1	0.403256	0.999766	0.00538483	0.0737705	16.1091	0.00457943	0.0737705	15.4182	0.00478464	21.8145	0.000388008	0.0363069	0.00171696	0.0854471	7.12922e-05	0.00351467	NA	DEg	down
TMED4	0.0408947	0.179076	140.346	95.5465	2.23452	1.32947	0.015672	0.0137234	195.852	79.8	2.45429	134.607	78.4364	1.71612	21.7527	0.000578634	0.00137941	0.00237176	0.011381	7.34343e-05	0.00360764	NA	DEg	up
ROBO3	0.698276	0.51532	28.8506	119.779	0.846764	0.251274	0.0285131	0.00209342	12.3689	58.2545	0.212324	8.70492	58.0545	0.149944	21.6754	0.0414733	4.04957e-05	0.0658932	0.000607253	7.6204e-05	0.00372421	NA	DEg	down
TMEM258	0.0162427	0.0905193	70.3142	44.6209	2.64918	2.71202	0.0363084	0.0572968	97.1885	42.4364	2.29022	69.1721	40.5818	1.70451	21.6348	0.00249932	0.000160631	0.00752956	0.00198866	7.76993e-05	0.00378966	NA	DEg	up
RPL37	0	0.0362693	198.566	126.007	2.55384	2.29426	0.0126981	0.0178819	264.877	124.764	2.12303	198.566	121.436	1.63514	21.6318	2.89768e-14	0.000211998	1.19359e-12	0.00251719	7.78126e-05	0.00378966	NA	DEg	up
MAP3K14-AS1	0.792236	0.942003	58.468	2.82144	1.06681	14166.8	0.0179191	0.999801	15.0984	0.145455	103.801	12.1475	0.163636	74.235	21.615	0.0272481	0.000882054	0.0476236	0.00817817	7.84389e-05	0.00380044	NA	DEg	up
CELSR2	0.0952668	0.244643	84.4648	43.4473	1.37309	1.19798	0.0159963	0.0268333	109.582	31.3818	3.49189	76.418	32.8182	2.32853	21.6033	0.0148425	0.000634947	0.0298235	0.00629569	7.88794e-05	0.00381521	NA	DEg	up
ENAH	0	0.108462	337.115	279.497	2.20948	1.36173	0.00651141	0.00484845	491.533	251.309	1.95589	337.115	249.182	1.35289	21.5913	3.87192e-06	0.00423847	3.45882e-05	0.0251184	7.93332e-05	0.00383058	NA	DEg	up
ITM2B	0.0327573	0.142322	279.712	201.707	2.12815	1.07022	0.0075509	0.00527779	382.992	170.8	2.24234	270.549	173	1.56387	21.5638	8.40196e-06	0	6.77948e-05	0	8.03839e-05	0.00387467	NA	DEg	up
TBPL1	0.245383	0.4158	85.0719	50.6676	1.90634	0.804867	0.0219174	0.0156369	90.5082	30.2545	2.99156	64.1967	29.6	2.16881	21.4855	0.00116138	0.000503145	0.00411796	0.00518932	8.34572e-05	0.00400908	NA	DEg	up
VGLL3	0.991783	0.834785	5.9849	92.0014	13983.1	1.0335	0.999572	0.0111087	0.0819672	15.5818	0.00526044	0.0491803	15.2	0.00323555	21.4729	0.0504718	0.0743117	0.0772119	0.133337	8.39606e-05	0.00402639	NA	DEg	down
C21orf59	0.169351	0.266583	63.9339	34.9051	1.51307	0.61414	0.0231191	0.0172903	73.5	25.7273	2.85689	53.1066	25.6	2.07447	21.42	0.048865	0.00028229	0.0752367	0.00322555	8.61127e-05	0.00411557	NA	DEg	up
PTPRZ1	0.115074	0.29615	171.025	119.576	0.734926	0.323509	0.0042788	0.00269817	222.049	83.3636	2.66362	151.344	84.1636	1.79821	21.3707	1.02025e-08	0.0469395	1.77757e-07	0.0978905	8.81679e-05	0.00420665	NA	DEg	up
CASP3	0.228146	0.530183	371.8	164.281	0.584139	0.612304	0.00156864	0.00371334	377.311	69.8364	5.40279	286.975	77.1818	3.71817	21.3316	2.32863e-08	7.10495e-10	3.74433e-07	1.85201e-08	8.98341e-05	0.0042789	NA	DEg	up
TNNI1	0.784452	1	52.2114	0	1.17484	1	0.0220064	1	15.8279	0	Inf	11.2541	0	Inf	21.3122	0.531528	0.999995	0.575606	1	9.06717e-05	0.00428265	NA	DEg	up
GSTM1	0.781997	1	24.7026	0	1.25301	1	0.0482752	1	6.96721	0	Inf	5.38525	0	Inf	21.3122	0.868226	0.999998	0.888192	1	9.06717e-05	0.00428265	NA	DEg	up
LRRC61	0.786442	1	39.2645	0	2.06025	1	0.0498551	1	13.6967	0	Inf	8.38525	0	Inf	21.3122	0.521105	0.999992	0.565512	1	9.06717e-05	0.00428265	NA	DEg	up
KRT8P45	0.572601	1	0.690413	0	14274.9	1	0.999952	1	0.286885	0	Inf	0.295082	0	Inf	21.3122	0.277192	0.971471	0.325137	1	9.06735e-05	0.00428265	NA	DEg	up
GNB2	0.023403	0.160835	57.107	36.9414	1.9753	1.88487	0.0334331	0.0485462	81.0902	30.4182	2.66585	55.7705	31	1.79905	21.243	0.00141266	0.00482949	0.00478503	0.0272539	9.37257e-05	0.00440464	NA	DEg	up
PSMA5	0.311441	0.199273	72.8773	112.784	3.08909	1.65313	0.0406639	0.0144458	72.9836	91.5091	0.797556	50.1803	90.3091	0.555651	21.2268	0.0018174	8.35694e-05	0.00586438	0.00114274	9.44541e-05	0.00443147	NA	DEg	down
RBBP4P1	0.163277	0.122977	2.41967	2.59141	15142.9	1.18131	0.99984	0.31312	2.40164	1.98182	1.21184	2.02459	2.27273	0.89082	21.1103	7.98114e-07	2.88451e-06	8.50769e-06	5.27351e-05	9.98648e-05	0.00463894	NA	DEg	down
PREB	0.438764	0.618182	62.0851	87.619	1.27476	5.65131	0.0201193	0.0605906	47.5328	36.7818	1.29229	34.8443	33.4545	1.04154	21.0135	0.00172698	0.00028765	0.00563527	0.00326979	0.000104599	0.00483821	NA	DEg	up
ATP5F1EP2	0.0992496	0.761915	0.809889	1.83281	12738.2	11737.8	0.999936	0.999844	0.754098	0.309091	2.43973	0.729508	0.436364	1.67179	21.0126	0.0110873	0.025101	0.0238895	0.0712472	0.000104645	0.00483821	NA	DEg	up
FAM92A1P1	0.250736	0.696388	2.38485	3.17391	2.14028	13565	0.472976	0.999766	2.18033	0.836364	2.60691	1.78689	0.963636	1.85431	20.9855	4.53891e-05	0.042452	0.000290673	0.092558	0.000106007	0.00488413	NA	DEg	up
PHACTR2	0.618544	0.874825	67.5369	9.87708	0.618689	0.78738	0.0090776	0.0738321	34.3033	1.09091	31.4447	25.7623	1.23636	20.8372	20.9824	0.000428811	0.000499811	0.00185568	0.00517894	0.000106165	0.00488413	NA	DEg	up
INPP1	0.751155	0.963636	58.0387	20	1.11816	15099.8	0.0189016	0.998677	21.9836	0.563636	39.0032	14.4426	0.727273	19.8586	20.9595	2.91799e-05	0.0310274	0.000200121	0.0792623	0.000107336	0.00492104	NA	DEg	up
TLE4	0.0666812	0.32635	72.0064	42.5901	0.736639	0.9252	0.0101266	0.0212615	96.082	28.2727	3.3984	67.2049	28.6909	2.34238	20.9375	2.32875e-05	0.0487212	0.000164441	0.0997707	0.00010847	0.00494083	NA	DEg	up
LINC01315	0.46148	0.734028	29.7263	12.8517	1.4947	1.32977	0.0478748	0.0937682	20.041	3.70909	5.40321	16.0082	3.41818	4.68325	20.9253	0.0210053	0.0135831	0.0390224	0.0513559	0.000109102	0.00496158	NA	DEg	up
TBL1XR1	0	0.12564	330.82	263.944	1.53122	1.15601	0.00460723	0.00436065	476.59	252.2	1.88973	330.82	230.782	1.43347	20.8303	2.87816e-05	6.73741e-06	0.000197796	0.000115873	0.000114173	0.00517549	NA	DEg	up
ATP5F1E	0	0.0180824	131.918	84.9544	2.98703	2.62135	0.0221417	0.0299323	187.033	81.9636	2.2819	131.918	83.4182	1.58141	20.8169	3.21965e-15	9.59633e-05	1.51301e-13	0.00129106	0.00011491	0.00520052	NA	DEg	up
PTGES3	0.00773871	0.0544477	453.559	255.781	1.31355	1.86077	0.00288773	0.00722229	619.352	244.855	2.52947	450.049	241.855	1.86083	20.7866	2.26389e-05	2.73166e-06	0.000161055	5.00779e-05	0.000116586	0.00525102	NA	DEg	up
COL3A1	0.991803	0.963636	2847	75	21987.6	36.828	0.885362	0.329327	28.2623	2.92727	9.65482	23.3361	2.72727	8.55656	20.7736	0.000158866	0	0.000822432	0	0.000117311	0.00527524	NA	DEg	up
EPHA7	0.752805	0.599576	41.5813	109.974	0.374167	1.61817	0.00891818	0.0145007	14.7131	43.2545	0.340152	10.2787	44.0364	0.233414	20.7618	0.0129713	0.00108489	0.0268229	0.00943546	0.000117973	0.00528813	NA	DEg	down
TUBB2A	0	0.0544721	401.074	368.971	3.83213	1.771	0.00946424	0.00477691	598.336	353.727	1.69152	401.074	348.873	1.14963	20.7129	3.86298e-05	0.000349434	0.000254218	0.00387338	0.000120764	0.00540462	NA	DEg	up
AC012213.4	0.311564	0.595079	36.6713	19.757	1.32281	1.76254	0.0348161	0.0819043	36.7787	8.8	4.1794	25.2459	8	3.15574	20.4941	0.000377135	0.0162785	0.00167775	0.0571718	0.000134071	0.00590626	NA	DEg	up
SRP14P2	0.0024339	0.371864	1.68444	1.47623	10000	12.7255	0.999832	0.896053	1.89344	0.745455	2.53998	1.68033	0.927273	1.81212	20.4639	0.00655058	0.0011245	0.016047	0.00972053	0.000136019	0.00597338	NA	DEg	up
ATP5MC2	0.00819372	0.0725938	150.586	104.377	3.31003	2.30756	0.0215082	0.0216297	209.057	95.8182	2.18181	149.352	96.8	1.5429	20.4484	2.05162e-06	0.000501919	1.97269e-05	0.0051893	0.000137031	0.00598047	NA	DEg	up
RPL7AP6	2.19188e-09	0.346502	2.30328	1.39112	0.567682	16652.4	0.197732	0.999916	2.96721	0.727273	4.07992	2.30328	0.909091	2.53361	20.4457	0.0251075	8.19335e-05	0.044666	0.00112498	0.000137207	0.00598047	NA	DEg	up
CPNE1	0.03278	0.145257	196.609	133.203	2.77404	1.98241	0.0139132	0.0146643	274.508	108.691	2.52559	190.164	113.855	1.67024	20.4452	0.00705892	0.000446408	0.0169623	0.00472089	0.000137243	0.00598047	NA	DEg	up
NECTIN2	0.218187	0.508093	58.544	38.4773	1.49558	2.09092	0.0249098	0.0515408	67.4508	19.8364	3.40036	45.7705	18.9273	2.41823	20.4384	0.000153146	0.0434616	0.000798391	0.0934943	0.000137688	0.00598305	NA	DEg	up
RBM25	0	0.0167026	258.164	149.146	1.83045	1.38658	0.00704033	0.00921121	363.697	150.709	2.41324	258.164	146.655	1.76035	20.4194	4.71601e-05	0.000112699	0.000300286	0.00148331	0.000138941	0.0060172	NA	DEg	up
AC114316.2	0.775905	1	27.9082	0	0.649851	1	0.0227554	1	7.46721	0	Inf	6.2541	0	Inf	20.4101	0.993129	0.999995	0.996264	1	0.000139559	0.00602545	NA	DEg	up
PODNL1	0.786915	1	23.3495	0	1.03115	1	0.0422937	1	7.93443	0	Inf	4.97541	0	Inf	20.4101	0.981464	0.999996	0.990997	1	0.000139559	0.00602545	NA	DEg	up
ETV1	0.228504	0.632934	198.943	187.085	0.351727	0.354299	0.00176486	0.00189021	202.631	72.2	2.80653	153.484	68.6727	2.235	20.3688	2.99155e-07	0.000266233	3.54576e-06	0.00305778	0.000142338	0.00612661	NA	DEg	up
AL359710.1	0.906271	0.981818	4.8098	69	4.48892	15041.3	0.482746	0.995434	0.622951	1.25455	0.496555	0.45082	1.25455	0.359349	20.3529	0.0114766	0.000260764	0.0244598	0.00301051	0.000143425	0.00616399	NA	DEg	down
SH3BP5	0.589775	0.381664	20.8202	33.5211	3.66564	3.53011	0.149704	0.0952766	12.2705	21.2545	0.577311	8.54098	20.7273	0.412065	20.2938	0.00993587	0.00108044	0.0219253	0.0094245	0.000147528	0.00633065	NA	DEg	down
PRTFDC1	0.772091	0.5625	40.7842	75.844	0.373309	1.51319	0.00907026	0.0195611	11.8689	29.9091	0.396831	9.29508	33.1818	0.280126	20.2815	0.00665233	0.0118854	0.0162129	0.047451	0.0001484	0.0063584	NA	DEg	down
SNORA79	0.733269	0.977182	3.84129	1.59362	6.85579	10184.2	0.640903	0.999844	1.54098	0.0181818	84.7541	1.02459	0.0363636	28.1762	20.2343	0.115573	0.540367	0.154253	0.637868	0.000151786	0.00648373	NA	DEg	up
MT-CO1	0.00819463	0.0181658	1249.02	2078.13	2.03582	1.52719	0.00162728	0.000734347	1702.06	2020.42	0.842428	1238.79	2040.38	0.607135	20.2021	0.00360262	0	0.0100293	0	0.000154137	0.00656424	NA	DEg	down
TMEM9	0.10639	0.282718	81.8837	68.4909	2.41585	1.0718	0.0286579	0.0154076	106.967	51.1455	2.09143	73.1721	49.1273	1.48944	20.1733	0.000414604	0.0033477	0.00180709	0.0211947	0.000156268	0.00663491	NA	DEg	up
ARPP19	0	0.0724469	282.246	198.391	2.3127	1.69958	0.00812733	0.00849404	410.689	187.891	2.18578	282.246	184.018	1.53379	20.0964	2.96755e-06	0.00510707	2.73515e-05	0.0284945	0.000162114	0.00685211	NA	DEg	up
SDCBP	0.0405299	0.19939	483.515	292.442	1.29165	1.33192	0.00266426	0.00453383	635.779	236.309	2.69045	463.918	234.127	1.98148	20.0885	6.74198e-06	0.00883207	5.59568e-05	0.0401876	0.000162726	0.00685765	NA	DEg	up
SPINK5	0.745575	0.977182	28.4795	1.59362	0.598259	10184.2	0.0205745	0.999844	9.53279	0.0181818	524.303	7.2459	0.0363636	199.262	20.0872	0.20103	0.161794	0.246503	0.241607	0.000162821	0.00685765	NA	DEg	up
SLIRP	0.0969647	0.0716042	46.2557	27.2611	2.04762	2.8488	0.0423909	0.0946134	60.3443	25.7636	2.34223	41.7705	25.3091	1.65041	20.0803	0.028745	5.10325e-05	0.0497576	0.00074844	0.000163363	0.00685765	NA	DEg	up
UNC5B	0.699702	0.945972	32.536	14.4707	1.221	0.282676	0.0361702	0.0191601	14.0328	1.12727	12.4484	9.77049	0.781818	12.4971	20.0759	0.127157	0.559244	0.167196	0.654593	0.000163707	0.00685765	NA	DEg	up
AP3S1	0.0468072	0.144013	163.342	88.0854	1.22312	1.5817	0.00743242	0.0176397	216.754	74.4909	2.90981	155.697	75.4	2.06494	20.0649	0.00112568	0.000402965	0.00403851	0.00433708	0.000164565	0.00687648	NA	DEg	up
ZNF83	0.232346	0.448476	232.11	117.921	0.892058	0.462539	0.00382854	0.00390712	251.279	60.6182	4.14527	178.18	65.0364	2.7397	20.0577	3.15524e-07	0.00227296	3.70685e-06	0.0162045	0.000165133	0.00687648	NA	DEg	up
RPS3AP47	0.0812811	7.95717e-10	3.06021	4.09091	8.87837	1.26171	0.74367	0.235718	3.21311	3.6	0.892532	2.81148	4.09091	0.68725	20.0331	0.0150637	4.36092e-05	0.0301362	0.000652476	0.000167083	0.00693717	NA	DEg	down
TRHDE	0.547479	0.981818	21.8992	74	0.114704	19446.1	0.00521053	0.996209	14.7951	1.29091	11.461	9.90984	1.34545	7.36542	20.0132	1.15946e-06	0.0488844	1.19032e-05	0.0999565	0.000168677	0.00699303	NA	DEg	up
SLC16A1-AS1	0.771616	0.540986	18.1604	34.0255	0.408328	1.44818	0.0219901	0.0408241	6.2541	15.0182	0.416435	4.14754	15.6182	0.265559	20.0032	0.000454424	0.0485276	0.00195008	0.0995464	0.000169486	0.00701622	NA	DEg	down
FIGN	0.423085	0.343036	42.8225	126.366	0.746248	0.513575	0.0171281	0.00404775	34.2705	87.5091	0.391622	24.7049	83.0182	0.297584	19.9696	5.49522e-11	3.67136e-11	1.45269e-09	1.05146e-09	0.000172219	0.00710846	NA	DEg	down
SAMD8	0.392821	0.196541	103.827	73.7719	1.65486	0.532179	0.0156886	0.00716217	86.1639	65.4364	1.31676	63.041	59.2727	1.06357	19.9621	2.66805e-05	0.000242549	0.000184306	0.00283455	0.000172836	0.00712348	NA	DEg	up
FBXO2	0.652243	0.881286	25.6916	5.51365	1.04709	1.7832	0.0391602	0.244379	14.5984	0.472727	30.8811	8.93443	0.654545	13.6498	19.9446	0.00244908	0.0126825	0.0074184	0.0495743	0.000174289	0.00715195	NA	DEg	up
RPL35A	0	0.0181816	223.852	155.148	2.81056	4.3021	0.0123997	0.0269808	301.385	157.618	1.91212	223.852	152.327	1.46955	19.9034	7.72314e-05	0.000154221	0.000454867	0.0019308	0.000177746	0.00726205	NA	DEg	up
RPL41	0	0.0181551	63.9918	43.9062	3.4689	4.38056	0.0514211	0.0907196	87.9672	44.0364	1.9976	63.9918	43.1091	1.48442	19.8956	1.11022e-16	0.000153805	6.02319e-15	0.00192921	0.000178412	0.00726818	NA	DEg	up
PSMD14	0.0815252	0.252814	260.437	152.913	1.47512	1.26272	0.00563211	0.00819013	346.336	116.2	2.98052	239.205	114.255	2.09361	19.8701	2.22045e-16	0.00397634	1.15758e-14	0.0239731	0.000180592	0.00732517	NA	DEg	up
AC011416.3	2.54416e-08	0.981818	0.0245902	320	12612.7	11963.7	0.999998	0.973949	0.0245902	3.23636	0.00759808	0.0245902	5.81818	0.00422643	19.8558	0.0146866	4.79905e-05	0.0295726	0.000708496	0.000181832	0.00736483	NA	DEg	down
RASD1	0.677274	0.909091	35.9641	18.8	1.42697	18.5292	0.0381633	0.496374	15.9426	1.8	8.85701	11.6066	1.70909	6.79107	19.8354	2.51585e-05	0.0210074	0.000175426	0.0651404	0.000183613	0.00741566	NA	DEg	up
AK4P1	0.343076	0.714127	2.28337	2.48044	1.84296	0.635833	0.446634	0.204036	1.92623	0.6	3.21038	1.5	0.709091	2.11538	19.8323	0.325111	0.387259	0.374111	0.484201	0.000183883	0.00741592	NA	DEg	up
HMGA2	0.794365	0.963636	45.9592	97	0.563321	18064.2	0.0121086	0.994659	10.6393	2.83636	3.75105	9.45082	3.52727	2.67936	19.8098	3.87761e-05	0.00387701	0.000254678	0.0236267	0.000185866	0.00746382	NA	DEg	up
MT-TF	6.21013e-09	0.155889	9.18033	5.53568	1.27365	2.56895	0.121834	0.316973	11.3934	4.34545	2.62192	9.18033	4.67273	1.96466	19.8022	0.0129121	0.0012064	0.026717	0.0102291	0.00018654	0.00748021	NA	DEg	up
SMN1	0.18108	0.369501	14.5133	8.59348	2.41298	2.80914	0.142558	0.246359	16.7623	4.67273	3.58726	11.8852	5.41818	2.19359	19.7894	0.0097813	0.00189876	0.0216846	0.0143169	0.000187679	0.00751516	NA	DEg	up
AC023886.2	0.0127392	0.41628	1.87636	2.33612	63068.3	11369.5	0.99997	0.999795	2.16393	1.18182	1.83102	1.85246	1.36364	1.35847	19.758	3.06236e-06	0.000170406	2.80702e-05	0.00208645	0.000190515	0.00761788	NA	DEg	up
CHCHD10	0.465499	0.758562	3.78781	3.38879	2.64783	0.596049	0.411432	0.149579	2.63115	0.6	4.38525	2.02459	0.818182	2.4745	19.7446	0.535208	0.372909	0.579375	0.46913	0.000191735	0.00764496	NA	DEg	up
VKORC1	0.073657	0.271863	44.7998	33.4353	3.39542	2.54258	0.0704514	0.0706705	59.5328	23.9091	2.48996	41.5	24.3455	1.70463	19.7319	0.000505504	0.0189508	0.00212286	0.0619592	0.000192897	0.00768042	NA	DEg	up
GINS2	0.91367	0.703939	15.2864	37.4615	0.269342	1.15407	0.0173147	0.0298861	1.92623	11.5636	0.166576	1.31967	11.0909	0.118987	19.7144	0.111852	0.234379	0.150148	0.320649	0.000194516	0.00771216	NA	DEg	down
ZNF300	0.419607	0.381772	125.961	236.688	0.706929	1.98644	0.00558097	0.00832279	111.844	157.218	0.711395	73.1066	146.327	0.49961	19.7057	1.20348e-13	1.99254e-10	4.56718e-12	5.3831e-09	0.000195323	0.00772396	NA	DEg	down
ZFHX3	0.0457455	0.116714	124.482	113.255	1.2124	0.476224	0.00964565	0.00418729	171.869	103.036	1.66804	118.787	100.036	1.18744	19.6342	0.02367	0.00122161	0.0426775	0.0103449	0.000202097	0.0079567	NA	DEg	up
CNTN2	0.301129	0.374817	366.984	292.307	0.9745	0.264535	0.0026484	0.000904172	354.943	171.364	2.07128	256.475	182.745	1.40346	19.6222	4.65844e-11	2.47257e-11	1.26881e-09	7.2366e-10	0.00020326	0.00799132	NA	DEg	up
LMX1B	1	0.849006	0	22.8786	1	1.06048	1	0.0442989	0	2.87273	0	0	3.45455	0	19.5585	0.928623	0.999999	0.944043	1	0.000209532	0.00816941	NA	DEg	down
AC112236.1	1	0.850862	0	20.3594	1	1.3236	1	0.0610432	0	3.49091	0	0	3.03636	0	19.5585	0.703543	0.999999	0.736661	1	0.000209532	0.00816941	NA	DEg	down
MIR4500HG	1	0.810791	0	36.0352	1	0.306651	1	0.00843794	0	6.12727	0	0	6.81818	0	19.5585	0.997723	0.999999	0.999971	1	0.000209532	0.00816941	NA	DEg	down
AC004158.1	1	0.854256	0	89.6962	1	1.51887	1	0.0166515	0	12.4	0	0	13.0727	0	19.5585	0.63656	0.999997	0.674141	1	0.000209532	0.00816941	NA	DEg	down
SYT9	0.778304	0.945455	67.8452	16.3333	1.71775	17829.3	0.0246934	0.999085	23.2131	1.05455	22.0124	15.041	0.890909	16.8827	19.552	0.00089944	0.00108593	0.00339094	0.00943546	0.000210175	0.0081755	NA	DEg	up
AP001000.1	0.0312527	0.159295	8.86729	13.6033	2.7904	3.15209	0.239361	0.188124	11.3689	11.9455	0.95173	8.59016	11.4364	0.751127	19.5511	1.1002e-05	0.00106715	8.61697e-05	0.00933302	0.000210269	0.0081755	NA	DEg	down
SLC37A1	0.434065	0.608224	62.9164	40.1892	2.16071	0.631756	0.0332024	0.0154763	54.3607	16.3818	3.31835	35.6066	15.7455	2.26139	19.5262	0.000556266	0.00130425	0.00228851	0.01092	0.000212784	0.0082396	NA	DEg	up
ENO1	0	0.0181165	1405.4	1424.18	3.26643	1.38678	0.00231881	0.000972793	2000.61	1424.04	1.40488	1405.4	1398.38	1.00502	19.526	0	0.000137386	0	0.00174957	0.000212795	0.0082396	NA	DEg	up
NSUN5	0.470463	0.581817	35.0136	44.9129	1.04329	5.83153	0.0289346	0.11492	27.0984	19.9455	1.35862	18.541	18.7818	0.987177	19.5164	0.00120866	0.000120525	0.00425391	0.00156776	0.000213777	0.0082471	NA	DEg	down
HLA-DPB1	0.803256	1	33.9544	0	4.04505	1	0.10645	1	9.85246	0	Inf	6.68033	0	Inf	19.5155	0.972538	0.999939	0.984189	1	0.000213868	0.0082471	NA	DEg	up
FHAD1	0.801807	1	53.4749	0	1.31434	1	0.023989	1	15.582	0	Inf	10.5984	0	Inf	19.5155	0.277515	0.999998	0.325458	1	0.000213868	0.0082471	NA	DEg	up
NAMPT	0.252819	0.472714	90.9758	101.79	0.956666	2.96202	0.0104062	0.0282764	95.9508	49.5455	1.93662	67.9754	53.6727	1.26648	19.4786	3.38813e-07	0.00241127	3.95954e-06	0.016976	0.000217667	0.00835923	NA	DEg	up
GRK5	0.843994	0.818182	36.2534	63.7	0.52682	12.9695	0.0143234	0.169161	6.37705	12.4545	0.512026	5.65574	11.5818	0.488329	19.4628	0.00389844	6.73705e-05	0.0106529	0.000958558	0.00021931	0.0083889	NA	DEg	down
LDHB	0	0.0361859	127.328	97.0576	4.04798	2.27753	0.0308122	0.0229278	178.967	95.1818	1.88027	127.328	93.5455	1.36113	19.4626	6.77491e-12	0.000630236	2.05495e-10	0.0062676	0.000219333	0.0083889	NA	DEg	up
MTRNR2L1	0	0.0540381	38.7869	27.3315	3.27538	3.4349	0.0778697	0.111645	53.7295	25.7636	2.08548	38.7869	25.8545	1.5002	19.4312	1.05649e-12	0.00202205	3.47288e-11	0.0150425	0.000222634	0.00848058	NA	DEg	up
CENPL	0.870341	0.836364	15.3619	87.9999	0.152441	4.86588	0.00982583	0.0523969	3.13115	14.5455	0.215266	1.9918	14.4	0.13832	19.4237	0.00452586	0.000382774	0.0119492	0.00417361	0.000223435	0.00849958	NA	DEg	down
CTNNA1	0.0654401	0.217409	260.138	161.073	1.77207	1.47079	0.00676593	0.00904855	342.336	124.491	2.74989	243.115	126.055	1.92865	19.4138	7.69897e-06	0	6.28059e-05	0	0.000224487	0.00851659	NA	DEg	up
ZMYM2	0	0.0863365	201.918	127.28	1.2047	1.11641	0.0059309	0.00869506	283.189	117.473	2.41067	201.918	116.291	1.73632	19.4034	0.00176606	0.0166868	0.00573195	0.0579658	0.000225601	0.00854735	NA	DEg	up
TMEM143	0.774629	0.909091	35.0606	44.4	1.17008	10846.6	0.0322953	0.995923	11.7541	4.10909	2.86051	7.90164	4.03636	1.95761	19.3754	4.4519e-05	0.000689992	0.000286476	0.00677036	0.000228639	0.00863918	NA	DEg	up
FZD6	0.631671	0.917579	71.3234	51.399	0.87788	0.451137	0.0121588	0.00870079	38.1721	3.76364	10.1424	26.2705	4.23636	6.20119	19.3471	0.0876914	0.584542	0.122087	0.679082	0.000231743	0.00873301	NA	DEg	up
TEAD2	0.685286	0.927272	8.88126	12.2499	1.38511	18282.1	0.134918	0.99933	4.13934	0.545455	7.5888	2.79508	0.890909	3.13734	19.3302	0.000341814	0.0325722	0.00154396	0.0813147	0.000233615	0.00879181	NA	DEg	up
FAM92A	0.195707	0.361695	123.701	64.5744	1.51151	1.542	0.0120716	0.0233224	135.566	43.2909	3.1315	99.4918	41.2182	2.41378	19.3261	0.00018378	0.000961222	0.000930474	0.00872685	0.000234072	0.00879723	NA	DEg	up
CEP112	0.374883	0.667855	70.5836	34.7608	0.948289	1.25916	0.0132569	0.0349573	62.3852	10.3818	6.00909	44.123	11.5455	3.82167	19.2925	0.00173905	0.037523	0.00566082	0.0870435	0.00023785	0.00891543	NA	DEg	up
CBX5	0	0.0177348	566.648	517.598	2.99851	1.28176	0.00526381	0.00247025	854.074	512.491	1.66651	566.648	508.418	1.11453	19.2785	1.60245e-10	7.09216e-05	3.87433e-09	0.00100267	0.000239443	0.00895028	NA	DEg	up
NIPSNAP2	0.106526	0.176785	155.701	112.177	2.46517	1.09976	0.0155859	0.00970867	194.984	91.4545	2.13203	139.115	92.3455	1.50646	19.265	0.000130048	0.000161971	0.000698622	0.00200154	0.000240988	0.00897778	NA	DEg	up
DGCR9	0.743111	0.4758	11.1677	26.638	0.842595	0.772322	0.0701562	0.0281763	3.84426	14.5818	0.263634	2.86885	13.9636	0.205452	19.2595	8.86295e-05	0.0228607	0.000509849	0.0679381	0.00024161	0.00898459	NA	DEg	down
RPL11	0	0.0181818	298.943	228.037	3.41216	6.37718	0.0112853	0.0272048	409.746	232.4	1.76311	298.943	223.891	1.33522	19.2297	0	1.46601e-07	0	3.16592e-06	0.000245067	0.00907716	NA	DEg	up
TENM1	0.600509	0.422523	45.5292	125.184	0.828322	0.72314	0.0178681	0.00574344	26.8934	66.7091	0.403145	18.1885	72.2909	0.251602	19.1861	7.88941e-05	4.41916e-05	0.000462619	0.000658238	0.000250212	0.00923128	NA	DEg	down
AGTPBP1	0.0671769	0.245919	125.32	76.095	1.02957	0.713067	0.00814853	0.00928375	179.311	55.9818	3.20303	116.902	57.3818	2.03726	19.1613	0.000128262	0.0251952	0.000691911	0.0713311	0.00025318	0.00932855	NA	DEg	up
AC022294.1	0.983597	0.828349	7.49583	53.5972	15118	0.705476	0.999504	0.0129916	0.172131	7.49091	0.0229787	0.122951	9.2	0.0133642	19.1281	0.0384904	0.0464932	0.0621453	0.097144	0.000257217	0.00945394	NA	DEg	down
SNX10	0.615272	0.363171	63.7241	102.582	0.920611	1.77142	0.0142411	0.0169752	38.4836	68.8	0.559355	24.5164	65.3273	0.375286	19.0771	0.001547	0.0125665	0.00514614	0.0492403	0.000263542	0.0096472	NA	DEg	down
QDPR	0.524587	0.43493	63.448	84.6878	4.63862	1.46829	0.0681283	0.0170422	41.0574	53.4364	0.768342	30.1639	47.8545	0.630325	19.0147	4.69934e-06	0.000134224	4.09918e-05	0.00172245	0.000271487	0.00991228	NA	DEg	down
SLC25A3	0	0.0181542	351.795	258.363	3.80218	2.1928	0.0106924	0.00841584	489.615	258.673	1.8928	351.795	253.673	1.38681	18.9952	1.4444e-12	5.92814e-05	4.7017e-11	0.000854395	0.000274018	0.00999172	NA	DEg	up
PPFIA2	0.280252	0.144772	68.6147	121.626	1.13903	1.65463	0.0163293	0.0134216	69.4508	109.273	0.635573	49.3852	104.018	0.474775	18.9923	2.67335e-08	0.000656508	4.21732e-07	0.00648059	0.000274402	0.00999277	NA	DEg	down
DNAJB2	0.505357	0.725072	8.07008	4.82771	0.640184	13690.5	0.0734977	0.999647	5.14754	1.34545	3.82588	3.9918	1.32727	3.00752	18.9882	0.00209795	0.000305319	0.00657876	0.00344737	0.000274943	0.00999956	NA	DEg	up
ARMCX3	0.106519	0.214346	206.083	142.857	2.21069	1.08983	0.0106133	0.00757105	263.139	117.618	2.23723	184.131	112.236	1.64057	18.9193	0.000111746	0	0.000617287	0	0.000284113	0.0102931	NA	DEg	up
AC131934.1	0.868852	0.711326	34.2498	17.5726	6.45655	0.285347	0.158613	0.0159788	5.7377	4.52727	1.26736	4.4918	5.07273	0.885481	18.9003	0.0208875	0.000153581	0.0388449	0.00192921	0.000286691	0.0103732	NA	DEg	down
LIPA	0.423793	0.720874	93.7162	38.3665	0.606185	1.0383	0.00642674	0.0263496	74.6967	9.72727	7.6791	54	10.7091	5.04244	18.8902	9.52823e-07	0.0317175	1.00129e-05	0.0800242	0.000288069	0.0103963	NA	DEg	up
CD99	0.367238	0.654504	42.5535	31.5225	1.8913	4.2248	0.0425539	0.118185	37.2787	10.0364	3.71436	26.9262	10.8909	2.47236	18.887	7.15206e-05	0.0423041	0.000425742	0.0924347	0.000288507	0.0103988	NA	DEg	up
ARMCX5-GPRASP2	0.648965	0.377481	31.4293	54.9673	0.873953	1.32464	0.0270546	0.0235316	14.7295	34.2727	0.429773	11.0328	34.2182	0.322425	18.8804	0.00122012	0.0377649	0.00428702	0.0873242	0.000289413	0.0104181	NA	DEg	down
MPC1	0.532714	0.343888	47.9925	72.2437	3.14069	1.56719	0.0614218	0.0212325	30.7377	46.3273	0.66349	22.4262	47.4	0.473127	18.8702	0.000272444	0.00119366	0.00129489	0.0101728	0.00029083	0.0104451	NA	DEg	down
CKB	0	0.0358322	368.828	239.019	2.07329	1.4725	0.00558986	0.00612288	519.902	222.164	2.34017	368.828	230.455	1.60044	18.8563	8.7949e-09	3.14173e-06	1.56502e-07	5.69694e-05	0.000292752	0.0104581	NA	DEg	up
EEF1A1P10	6.07603e-09	4.82813e-07	0.377049	0.8	0.146534	0.00801978	0.279867	0.00992523	0.344262	0.763636	0.45082	0.377049	0.8	0.471311	18.8395	0.00119801	0.0032425	0.00422533	0.0206922	0.000295108	0.0104931	NA	DEg	down
SLIT1	0.251249	0.354143	260.62	104.048	1.00099	0.883332	0.00382612	0.00841821	311.098	69.4909	4.47682	195.139	67.2	2.90386	18.8386	0.00227354	2.10942e-14	0.00699786	7.29336e-13	0.000295224	0.0104931	NA	DEg	up
PACS1	0.498121	0.361158	16.2177	36.8849	1.25965	0.924717	0.0720731	0.0244572	11.6557	24.0545	0.484554	8.13934	23.5636	0.34542	18.823	0.0405552	0.000327562	0.0648063	0.00366599	0.000297433	0.0105388	NA	DEg	down
HSD17B12	0.103984	0.297407	112.374	68.2406	1.3116	0.956921	0.0115371	0.0138288	139.41	48.4909	2.87497	100.689	47.9455	2.10006	18.8222	0.00373118	0.0140949	0.0102758	0.0524418	0.000297548	0.0105388	NA	DEg	up
AC001226.2	0.92619	0.707274	41.9774	11.4286	2.67391	0.528049	0.0598843	0.0441635	4.44262	3.29091	1.34997	3.09836	3.34545	0.92614	18.8216	0.000302408	0.00572047	0.00140429	0.0307332	0.000297631	0.0105388	NA	DEg	down
BNIP3	0	0.126964	493.18	472.894	1.80438	1.35702	0.00364533	0.00286139	735.189	423.291	1.73684	493.18	412.855	1.19456	18.7976	7.37743e-13	0.00555758	2.49896e-11	0.0301483	0.000301042	0.0106461	NA	DEg	up
PHTF1	0.120619	0.358934	137.737	88.4606	1.2617	1.12219	0.0090771	0.0125268	175.492	58.5636	2.9966	121.123	56.7091	2.13586	18.779	0.000388371	0.0102014	0.00171743	0.0436649	0.000303721	0.0107274	NA	DEg	up
GOLPH3	0.280234	0.454475	75.9696	117.285	0.741932	2.25326	0.00967172	0.0188497	80.8525	66.0182	1.2247	54.6803	63.9818	0.854623	18.7632	0.0275811	0.000227608	0.0480294	0.0026787	0.000306015	0.010787	NA	DEg	down
FMNL3	2.14301e-07	0.781766	6.90983	26.577	0.0479905	4.18016	0.00689734	0.135909	8.84426	5.90909	1.49672	6.90984	5.8	1.19135	18.7475	0.000226954	8.5167e-05	0.00111276	0.00115747	0.00030831	0.0108351	NA	DEg	up
S100A10	0.742273	0.927273	68.7283	22.5	1.00568	22.3422	0.0144217	0.49824	24.5492	1.12727	21.7775	17.7131	1.63636	10.8247	18.7426	0.000803154	0.00773057	0.00309258	0.0370856	0.000309037	0.0108387	NA	DEg	up
CRMP1	0.00819673	0.0181316	611.446	576.119	4.1934	1.69463	0.00681144	0.00293284	906.148	584.455	1.55042	606.434	565.673	1.07206	18.7357	0	0	0	0	0.000310045	0.0108554	NA	DEg	up
GPR39	0.97541	0.871137	26	7.05469	38.919	4.9816	0.599501	0.413882	0.770492	0.890909	0.864838	0.639344	0.909091	0.703279	18.7139	0.000141254	0.00259888	0.00074631	0.0176976	0.000313275	0.0109549	NA	DEg	down
TAGLN3	0	0.0180288	350.885	230.001	2.5651	1.80573	0.00725732	0.0077898	527.779	236.818	2.22862	350.885	225.855	1.55359	18.7089	4.36379e-06	9.43497e-05	3.8569e-05	0.00127448	0.000314018	0.0109556	NA	DEg	up
SNHG14	0.0326191	0.0363582	486.755	824.486	1.49617	2.03198	0.00306434	0.00245849	665.68	769.2	0.865419	470.877	794.509	0.592664	18.6789	3.49711e-10	0	8.15952e-09	0	0.000318538	0.0110941	NA	DEg	down
PRRG3	0.299326	1.45921e-08	88.0533	17.3091	0.463831	0.101578	0.00524001	0.00583426	89.2459	17.3818	5.13444	61.6967	17.3091	3.56441	18.6527	2.95319e-14	1.96957e-09	1.209e-12	4.99732e-08	0.000322535	0.0112091	NA	DEg	up
MINOS1	0.0968341	0.266259	28.1069	15.4625	1.23843	1.34292	0.0422019	0.0799103	35.9262	10.9455	3.2823	25.3852	11.3455	2.23748	18.6466	0.0166992	0.00446763	0.032669	0.026012	0.000323477	0.011228	NA	DEg	up
PSMB7	0.0737222	0.0727208	89.0927	137.097	2.83456	3.11954	0.0308348	0.022248	116.525	129.273	0.901386	82.5246	127.127	0.649149	18.6303	0.0333055	9.00493e-05	0.0556871	0.00121886	0.000325983	0.0112571	NA	DEg	down
SPAG4	0.79677	1	15.2456	0	0.91437	1	0.0565824	1	4.95902	0	Inf	3.09836	0	Inf	18.6282	0.990361	0.999999	0.995927	1	0.000326315	0.0112571	NA	DEg	up
C5orf51	0.365632	0.526813	76.312	71.3156	0.304261	1.90092	0.00397123	0.025963	69.3689	35.9273	1.93081	48.4098	33.7455	1.43456	18.6188	0.0338725	0.000104658	0.0564231	0.0013912	0.000327775	0.0112936	NA	DEg	up
ARRDC3	0	0.0907666	701.213	496.122	1.65872	1.51152	0.00235991	0.00303741	990.197	431.745	2.29347	701.213	451.091	1.55448	18.5585	0.000162953	2.70836e-05	0.000840331	0.000420299	0.000337313	0.0115797	NA	DEg	up
KCNQ1OT1	0.0312215	0.195507	457.463	296.064	1.05882	0.893469	0.0023092	0.00300874	641.09	222.273	2.88425	443.18	238.182	1.86068	18.5396	3.54838e-05	0	0.000236783	0	0.000340366	0.0116703	NA	DEg	up
PAPD5	0.535596	0.308554	56.5505	16.9605	0.53503	0.598817	0.00937242	0.0341026	39.1557	11.0545	3.54205	26.2623	11.7273	2.23942	18.504	0.00820496	0.000958372	0.0189197	0.00871283	0.000346172	0.0118261	NA	DEg	up
HACD3	0.00819545	0.0725906	331.967	238.122	2.84563	1.80455	0.00849919	0.00752125	473.098	215.782	2.19248	329.246	220.836	1.4909	18.4751	5.68747e-08	1.09501e-12	8.21482e-07	3.49618e-11	0.000350966	0.0119754	NA	DEg	up
CAPRIN1	0.0163931	0.0541994	458.308	403.756	3.2454	1.39537	0.00703148	0.00344407	644.943	385.927	1.67115	450.795	381.873	1.18049	18.4522	0	0.000244987	0	0.00285378	0.000354795	0.0120723	NA	DEg	up
CADM1	0.0245368	0.143373	458.244	341.509	1.76395	1.03813	0.0038346	0.00303061	642.066	279.509	2.29712	447	292.545	1.52797	18.4498	2.57432e-06	0.00164779	2.40932e-05	0.0130127	0.000355207	0.0120723	NA	DEg	up
HSP90AA1	0	0.0181802	962.385	934.572	5.07409	2.17128	0.00524476	0.0023179	1364.66	910.618	1.4986	962.385	917.582	1.04883	18.4258	8.39884e-12	1.0331e-06	2.50203e-10	1.99822e-05	0.000359282	0.0121853	NA	DEg	up
CRNDE	0.540537	0.50677	35.2514	100.967	0.287095	1.20766	0.00807842	0.0118196	23.1066	46.6364	0.495462	16.1967	49.8	0.325235	18.4225	0.000690575	0.000372778	0.00273647	0.00409136	0.000359845	0.0121897	NA	DEg	down
HERC2P3	3.0509e-09	0.342426	6.59836	16.3411	0.557443	0.575611	0.0779009	0.0340263	9.13934	10.6	0.862202	6.59836	10.7455	0.614061	18.3536	3.64399e-05	0.00313952	0.000242195	0.0203004	0.000371829	0.0125138	NA	DEg	down
CCDC167	0.0733374	0.236301	56.5045	41.3538	2.39428	3.80633	0.0406507	0.0842852	77.1721	33.2909	2.31811	52.3607	31.5818	1.65794	18.3486	0.00201738	0.00724525	0.00638615	0.035602	0.000372721	0.0125204	NA	DEg	up
AL122020.1	1.00868e-08	1.13656e-07	0.565574	2.52727	0.157434	0.0306358	0.217748	0.0119769	0.581967	1.74545	0.333419	0.565574	2.52727	0.223788	18.3218	0.000936161	0.000257288	0.00349385	0.0029807	0.000377485	0.0126502	NA	DEg	down
CASC15	0.0578941	0.264685	136.04	106.473	0.971907	0.653781	0.00709361	0.0061029	183.156	77.6182	2.3597	128.164	78.2909	1.63702	18.2826	2.98546e-06	0	2.74407e-05	0	0.000384592	0.0128425	NA	DEg	up
MSI1	0.0118321	0.177463	50.0927	38.904	1.5279	1.63127	0.0295986	0.0402433	68.7459	31.6	2.1755	49.5	32	1.54688	18.2667	9.24386e-05	0.000460164	0.000527216	0.00485098	0.000387501	0.0129243	NA	DEg	up
HSP90B1	0.02396	0.0492815	295.574	156.532	1.36463	1.03377	0.00459566	0.00656084	397.139	146.091	2.71844	288.492	148.818	1.93855	18.249	0.0163679	0	0.0321527	0	0.000390775	0.0130027	NA	DEg	up
NEUROG1	0.679471	0.945391	98.0705	27.6346	0.363503	2.8535	0.00369286	0.093594	40.0082	1.56364	25.5866	31.4344	1.50909	20.83	18.241	5.39349e-05	0.00028487	0.000337308	0.00324392	0.000392276	0.0130086	NA	DEg	up
NTM	0.596663	0.444037	19.55	73.942	0.206199	0.49295	0.0104371	0.00662256	11.5082	41.8182	0.275196	7.88525	41.1091	0.191813	18.24	1.62403e-10	0.0357403	3.91233e-09	0.0849948	0.00039245	0.0130086	NA	DEg	down
RTCA-AS1	0.811202	1.78565e-07	74.7611	12.1455	1.72359	0.0597103	0.0225351	0.00489222	19.9918	12.5455	1.59355	14.1148	12.1455	1.16214	18.2387	0.00124704	0.000237368	0.0043586	0.00277888	0.00039269	0.0130086	NA	DEg	up
UBB	0	0.0181813	253.607	183.352	4.54842	3.74423	0.0176189	0.0200123	360.803	182.145	1.98085	253.607	180.018	1.40878	18.2382	0	3.40668e-07	0	6.99471e-06	0.0003928	0.0130086	NA	DEg	up
TMSB15A	0.0162886	0.0181817	252.315	185.907	1.86016	4.09602	0.00731843	0.0215576	349.246	183.291	1.90542	248.205	182.527	1.35982	18.1765	4.8839e-11	0.000110332	1.31945e-09	0.00145704	0.000404468	0.0133167	NA	DEg	up
PIK3IP1	0.524029	0.813979	80.7497	54.6372	1.75064	0.925604	0.0212198	0.0166587	51.6066	11.8909	4.34	38.4344	10.1636	3.78156	18.1462	0.00691291	0.0259712	0.0166859	0.0724921	0.000410336	0.013447	NA	DEg	up
CRABP1	6.63621e-08	0.231464	640.59	452.501	0.0890862	0.418591	0.00013905	0.000924205	721.59	293.473	2.4588	640.59	347.764	1.84203	18.0739	3.79997e-05	1.18794e-14	0.000250813	4.26189e-13	0.000424685	0.0138575	NA	DEg	up
CAPN15	0.948107	0.78032	3.7909	10.2629	6.12965	3.82673	0.617874	0.2716	0.196721	2.10909	0.093273	0.196721	2.25455	0.0872554	18.0644	0.0354491	0.0269828	0.05848	0.074006	0.000426598	0.0138669	NA	DEg	down
EFNA2	0.000440512	0.154915	20.2712	17.0397	2.02577	2.04959	0.0908539	0.107368	28.8852	14.8909	1.93979	20.2623	14.4	1.4071	18.0526	9.01544e-05	1.50872e-08	0.000516839	3.5828e-07	0.000429006	0.0138798	NA	DEg	up
RPL10P16	1.54559e-09	0.136395	3.81148	3.7475	7.30917	2.11492	0.657261	0.360758	4.54918	3	1.51639	3.81148	3.23636	1.1777	18.0459	0.00526041	3.52419e-06	0.0135479	6.28794e-05	0.000430365	0.0138931	NA	DEg	up
AC080013.3	0.967213	0.980667	36.25	2.82144	12381.8	13151.3	0.997081	0.999786	1.68852	0.0363636	46.4344	1.18852	0.0545455	21.7896	17.9842	0.000524532	7.16439e-05	0.00218081	0.00100861	0.000443171	0.0142412	NA	DEg	up
NOP10	0.171996	0.208705	41.6863	29.4339	3.35968	1.44515	0.0745834	0.0468002	46.7951	23.0545	2.02976	34.5164	23.2909	1.48197	17.9662	1.7848e-07	0.000162675	2.26017e-06	0.00200652	0.000446958	0.0143302	NA	DEg	up
AC007537.2	0.738707	0.981818	0.376436	13	16024.7	11999.2	0.999977	0.998918	0.0901639	0.218182	0.413251	0.0983607	0.236364	0.416141	17.9662	0.0421944	0.000561698	0.0668955	0.00569637	0.000446959	0.0143302	NA	DEg	down
AC127070.4	0.97541	0.963545	59.6667	5.9849	12411.7	15173.1	0.995216	0.999606	2.40164	0.2	12.0082	1.46721	0.218182	6.72473	17.9263	0.000884262	0.000140333	0.00334506	0.00177693	0.00045551	0.0145711	NA	DEg	up
AC092384.1	0.959016	0.963636	10.7998	45.5	16184	17368.3	0.999333	0.997387	0.704918	1.23636	0.570154	0.442623	1.65455	0.267519	17.8884	0.00716833	6.03965e-05	0.0171757	0.000864862	0.000463778	0.014802	NA	DEg	down
FAM110A	0.218889	0.324398	56.1935	29.6301	1.61407	1.96603	0.0279214	0.0622237	57.5574	21.2909	2.70338	43.8934	20.0182	2.19268	17.8695	0.0234889	0.000392374	0.0424199	0.00426435	0.000467959	0.0149185	NA	DEg	up
HMGB2	0.16363	0.460475	162	131.192	0.878695	0.727873	0.00539479	0.00551753	180.443	65.4364	2.75753	135.492	70.7818	1.91422	17.848	2.40146e-06	1.33227e-15	2.2724e-05	4.9666e-14	0.000472761	0.0150446	NA	DEg	up
CFAP36	0.130132	0.326574	85.1175	54.646	1.72264	2.07783	0.0198369	0.0366307	107.926	37.1455	2.9055	74.041	36.8	2.01198	17.8422	0.00087273	0.0110757	0.00330894	0.0456786	0.000474065	0.015045	NA	DEg	up
ESD	0.0653942	0.19858	192.2	121.58	1.83626	1.42012	0.00946347	0.0115457	247.23	95.8727	2.57873	179.631	97.4364	1.84357	17.8267	0.000834135	0.00362526	0.00319162	0.0224827	0.000477564	0.015105	NA	DEg	up
AC018693.1	0.991803	0.927273	80	23.5	18758.9	325.195	0.995753	0.932606	0.672131	1.98182	0.339149	0.655738	1.70909	0.383676	17.7977	0.00682171	0.00188929	0.0165147	0.0142939	0.000484183	0.01528	NA	DEg	down
MT-TQ	0.245356	0.686807	2.15062	1.91575	2.07043	6.38127	0.490502	0.769104	1.98361	0.509091	3.89637	1.62295	0.6	2.70492	17.7867	0.177581	0.629988	0.221827	0.722198	0.000486723	0.0153382	NA	DEg	up
SPON1	0.819147	0.981818	82.7588	189	1.43421	12147.5	0.0170347	0.98468	22.041	3.8	5.80026	14.9672	3.43636	4.35554	17.785	9.28958e-05	0.0455063	0.000529371	0.0958837	0.000487116	0.0153382	NA	DEg	up
AC091429.1	0.478763	1	0.424589	0	13516.6	1	0.999969	1	0.196721	0	Inf	0.221311	0	Inf	17.7481	0.500801	0.972864	0.546857	1	0.000495716	0.0155028	NA	DEg	up
GALNT12	0.817577	1	25.5216	0	1.5673	1	0.0578576	1	6.77049	0	Inf	4.65574	0	Inf	17.7481	0.990976	0.999997	0.995927	1	0.000495718	0.0155028	NA	DEg	up
ISG15	0.817881	1	14.2673	0	2.37274	1	0.142592	1	3.15574	0	Inf	2.59836	0	Inf	17.7481	0.295856	0.999998	0.344245	1	0.000495718	0.0155028	NA	DEg	up
VPS35P1	0.590524	1	0.580508	0	13988.8	1	0.999959	1	0.204918	0	Inf	0.237705	0	Inf	17.7481	0.265668	0.97911	0.314159	1	0.000495728	0.0155028	NA	DEg	up
ATF4P4	1.04031e-07	0.981818	0.0327869	45	12468.3	14855.7	0.999997	0.99698	0.0327869	0.527273	0.062182	0.0327869	0.818182	0.0400729	17.7461	0.0196824	0.000163302	0.0371229	0.00200691	0.000496199	0.0155028	NA	DEg	down
DTL	0.983607	3.56646e-13	153	0.0181818	10684.2	12128.5	0.985882	0.999999	3.03279	0.0181818	166.803	2.5082	0.0181818	137.951	17.7282	0.00092851	0.000141883	0.00346723	0.00179315	0.000500425	0.0156175	NA	DEg	up
GOLT1B	0.285223	0.456488	99.9962	151.574	1.42056	0.642002	0.0140072	0.00421771	99.2787	79.8364	1.24353	71.4754	82.3818	0.867611	17.692	4.3159e-06	0.00245921	3.81963e-05	0.0170763	0.000509095	0.0158354	NA	DEg	down
DDX39A	0.516392	0.45422	54.3049	77.7204	5.17263	2.02035	0.0869679	0.0253365	37.123	46.6727	0.795389	26.2623	42.4182	0.619128	17.669	1.33446e-05	0.000194646	0.00010212	0.00234031	0.000514694	0.0159742	NA	DEg	down
PURPL	0.671371	0.92467	135.487	139.991	0.53273	0.195901	0.00391657	0.00139743	71.8934	10.2364	7.02334	44.5246	10.5455	4.22216	17.6556	2.14988e-07	0.0164801	2.64689e-06	0.0575164	0.000517957	0.0160578	NA	DEg	up
PAM	0.0327793	0.125813	465.64	385.98	2.19301	1.08892	0.00468758	0.00281325	661.607	322.764	2.04982	450.377	337.418	1.33477	17.6513	0.00276204	0.00206291	0.00814094	0.0152614	0.000519024	0.0160655	NA	DEg	up
ZNF219	0.392105	0.626918	30.4194	14.3766	1.30096	0.929033	0.0410133	0.0606989	28.459	5.25455	5.41608	18.4918	5.36364	3.44762	17.65	0.00785774	0.0199096	0.0183018	0.0635982	0.000519346	0.0160655	NA	DEg	up
RECQL4	0.967213	0.922265	23.25	4.67788	15649	2.7769	0.998516	0.3725	1.19672	0.309091	3.87175	0.762295	0.363636	2.09631	17.6356	0.000667646	0.000283759	0.00266938	0.00323679	0.000522895	0.0161398	NA	DEg	up
KRT8P13	3.558e-08	0.945453	0.0983607	10.6664	0.092808	12822.5	0.485477	0.999169	0.106557	0.6	0.177596	0.0983607	0.581818	0.169057	17.6079	0.00529396	0.0001556	0.0136291	0.00194078	0.000529821	0.0163178	NA	DEg	down
GLRX5	0.655734	0.64871	45.5947	56.312	4.85772	1.01609	0.0962831	0.0177241	20.8115	18.3636	1.1333	15.6967	19.7818	0.793492	17.5648	0.00327187	0.000153419	0.00929535	0.00192921	0.000540773	0.0166006	NA	DEg	down
SPAG6	0.787192	0.981818	79.9226	14	0.510342	11902.2	0.00634494	0.998825	24.4754	0.181818	134.615	17.0082	0.254545	66.8179	17.5614	6.28869e-05	0.0188563	0.000384289	0.061741	0.000541624	0.0166086	NA	DEg	up
PRPH	0.875918	0.890909	75.9676	17.6667	1.10708	41.8192	0.0143637	0.703011	10.7705	1.85455	5.80762	9.42623	1.92727	4.89097	17.5495	0.00655951	0.000156896	0.016063	0.0019533	0.000544715	0.0166852	NA	DEg	up
BEGAIN	0.584232	0.857542	17.2306	18.1233	1.80344	0.672081	0.094748	0.0357578	10.5738	2.43636	4.33998	7.16393	2.58182	2.77476	17.5171	0.125433	0.344134	0.165385	0.439567	0.000553148	0.0168884	NA	DEg	up
C4orf3	0.0161333	0.145325	312.934	221.094	1.55077	1.83109	0.00493115	0.00821392	429.287	192.273	2.2327	307.885	188.964	1.62934	17.5106	9.66581e-05	0.0360096	0.00054661	0.0850891	0.000554847	0.0169219	NA	DEg	up
BRD7P4	0.95082	0.961335	39	2.82144	13.6312	13381	0.258995	0.999789	2.80328	0.109091	25.6967	1.91803	0.109091	17.582	17.4738	0.0111941	0.00017305	0.0240306	0.00210723	0.000564608	0.0171394	NA	DEg	up
EGR1	0.299109	0.642607	144.675	149.721	0.65284	0.618823	0.00449218	0.00411617	164.902	51.6545	3.19239	101.402	53.5091	1.89504	17.4723	9.53257e-08	0.0015186	1.29554e-06	0.012328	0.00056502	0.0171394	NA	DEg	up
NUDT17	0.918033	0.854318	33.9	11.7317	18.4846	0.253751	0.352864	0.0211716	3.98361	1.78182	2.2357	2.77869	1.70909	1.62583	17.4529	0.003391	0.000165397	0.0095558	0.00202885	0.000570225	0.0172378	NA	DEg	up
CFLAR	0.528779	0.685858	61.3496	31.3695	1.20716	0.243755	0.019297	0.00771052	42.8607	7.23636	5.92295	28.9098	9.85455	2.93365	17.4511	7.26728e-05	0.0210171	0.00043068	0.0651404	0.000570714	0.0172378	NA	DEg	up
PFKFB3	0.271549	0.136538	57.2966	102.063	1.18675	0.69229	0.0202921	0.00673728	60.6557	93.4727	0.648914	41.7377	88.1273	0.473607	17.4103	8.62494e-06	0.000697287	6.9259e-05	0.00681258	0.000581872	0.0175372	NA	DEg	down
AC104041.1	0.4907	0.706186	27.875	7.67337	0.662626	0.888195	0.0232194	0.103742	18.418	1.98182	9.2935	14.1967	2.25455	6.29693	17.4024	0.0175156	0.00674398	0.0339378	0.0342913	0.000584054	0.0175841	NA	DEg	up
NFIB	0.884257	0.641505	52.0513	120.605	1.27572	0.33686	0.0239227	0.0027853	8	50.9818	0.156919	6.02459	43.2364	0.139341	17.3875	0.000710278	0.0172573	0.00280621	0.0590903	0.0005882	0.0176707	NA	DEg	down
SSR3	0.158672	0.363594	113.813	104.25	1.08927	2.58709	0.00947996	0.0242152	135.303	69.4545	1.94808	95.7541	66.3455	1.44327	17.383	3.58587e-06	0.0101942	3.22487e-05	0.0436623	0.000589442	0.0176707	NA	DEg	up
MAGEH1	0.262101	0.302772	90.0318	132.158	2.20837	0.952245	0.0239416	0.00715381	96.459	92.6909	1.04065	66.4344	92.1455	0.720973	17.3716	0.00698813	0.00020734	0.0168285	0.00246628	0.000592634	0.0177475	NA	DEg	down
TMEM59	0.00819172	0.0903389	215.635	176.209	2.79908	1.55652	0.0128143	0.008756	308.77	153.836	2.00714	213.869	160.291	1.33425	17.3687	2.28903e-05	0.00401632	0.000162184	0.0241232	0.000593466	0.0177523	NA	DEg	up
AC090498.1	3.65221e-10	0.0735265	5.94262	4.37632	4.26237	21.0433	0.417675	0.827837	7.48361	3.85455	1.9415	5.94262	4.05455	1.46567	17.3643	0.000290101	2.40486e-09	0.00135944	6.07865e-08	0.000594688	0.0177523	NA	DEg	up
RPL34	0	0.0181819	236.738	176.407	4.3322	5.65685	0.0179707	0.0310706	323.852	173.309	1.86864	236.738	173.2	1.36685	17.3218	0	0.000560947	0	0.00569637	0.000606796	0.0180754	NA	DEg	up
SERPINE2	0.496765	0.759648	100.237	45.2367	1.12032	1.09426	0.0110532	0.0236183	71.1475	11.2909	6.30131	50.4426	10.8727	4.63937	17.3157	0.000735746	0.0498815	0.00287786	0.101081	0.000608552	0.0180895	NA	DEg	up
CACNA1G	0.966752	0.804381	4.68414	20.5409	23.9588	0.810558	0.836465	0.0379627	0.188525	3.36364	0.0560479	0.155738	4.01818	0.0387583	17.3127	0.0440197	0.0337685	0.0691975	0.0826057	0.000609412	0.0180959	NA	DEg	down
MT-TM	0.328478	0.516868	3.33229	2.03219	11717.9	3.09317	0.999716	0.603503	2.63934	0.8	3.29918	2.2377	0.981818	2.27914	17.2797	0.0404013	0.0363646	0.0646518	0.0854674	0.000619035	0.0183044	NA	DEg	up
ARFIP1	0.491587	0.745075	90.8657	47.0014	0.883493	2.05052	0.00962944	0.041803	68.4836	12.1455	5.63862	46.1967	11.9818	3.85557	17.263	0.00141446	0.0226501	0.00478503	0.067626	0.00062396	0.0184245	NA	DEg	up
BEX3	0	0.0363609	281.607	218.414	4.58075	2.95936	0.0160061	0.0133681	406.721	218.6	1.86057	281.607	210.473	1.33797	17.2615	0	1.013e-06	0	1.97077e-05	0.000624403	0.0184245	NA	DEg	up
AATK	0.729832	0.927273	13.5617	21.5	0.85211	95.9773	0.0591176	0.816986	5.38525	1.76364	3.05349	3.66393	1.56364	2.34321	17.252	0.000141802	0.0119915	0.000748018	0.047744	0.0006272	0.0184759	NA	DEg	up
SCRN2	0.516292	0.799608	55.5646	37.0183	2.78322	2.14785	0.0477005	0.0548393	37.5246	6.83636	5.48897	26.877	7.41818	3.62313	17.2506	0.000175346	1.21937e-05	0.000897302	0.000198946	0.000627632	0.0184759	NA	DEg	up
DPAGT1	0.622488	0.8	64.5947	70.4545	1.88063	15.8485	0.0282907	0.183638	33.7213	13.6	2.47951	24.3852	14.0909	1.73057	17.2446	9.33664e-07	0.0031609	9.84255e-06	0.0203598	0.000629428	0.0184759	NA	DEg	up
OTUB1	0.0402019	0.199899	111.123	84.762	1.69412	2.53703	0.0150165	0.0290613	154.951	68.4182	2.26476	106.656	67.8182	1.57267	17.212	0.000954674	0.0369112	0.00354981	0.086182	0.000639219	0.0187048	NA	DEg	up
LINC01503	0.909835	0.742248	20.0906	30.8257	9.96616	1.39789	0.331578	0.043381	2.06557	7.54545	0.273751	1.81148	7.94545	0.227989	17.2062	5.95123e-05	0.00925819	0.000367029	0.0411955	0.000640987	0.0187371	NA	DEg	down
LRRC75A-AS1	0.0573613	0.0351541	88.6768	113.688	3.30793	1.55095	0.0359618	0.0134586	118.066	111.491	1.05897	83.5902	109.691	0.762052	17.197	0.00738173	0.000221424	0.0175546	0.00261515	0.000643776	0.0187723	NA	DEg	down
OLFM1	0.088498	0.287348	171.947	111.696	1.28584	1.15666	0.00742263	0.0102492	232.172	72.5818	3.19876	156.73	79.6	1.96896	17.1565	0.000644365	0.0449486	0.00259027	0.0951292	0.000656233	0.0190646	NA	DEg	up
MPST	0.531981	0.780031	28.7399	15.7047	2.53154	2.36843	0.0809539	0.131047	17.6885	3.47273	5.09355	13.4508	3.45455	3.89366	17.1565	0.00127466	0.0341295	0.0044301	0.083119	0.000656257	0.0190646	NA	DEg	up
CASP7	0.959016	0.921587	91.6	61.6784	190.286	0.556251	0.675046	0.00893797	5.15574	3.41818	1.50833	3.7541	4.83636	0.776223	17.1534	0.000209274	1.41228e-06	0.00103443	2.66973e-05	0.000657217	0.0190729	NA	DEg	down
BEX4	0	0.0727242	279.754	210.999	2.77164	2.94747	0.0098102	0.0137766	407.754	195.8	2.0825	279.754	195.655	1.42984	17.1406	0	0.00988245	0	0.0427109	0.000661198	0.0191686	NA	DEg	up
ARL6IP5	0.0655714	0.236197	203.868	166.247	3.05399	1.86788	0.0147591	0.0111107	264.967	120.145	2.20539	190.5	126.982	1.50021	17.1334	3.29181e-13	0.024574	1.16842e-11	0.0704924	0.00066347	0.0191746	NA	DEg	up
IGF2BP1	0.0556395	0.174594	64.8023	36.8965	0.815981	0.491664	0.0124353	0.0131503	86.0984	27.7455	3.10315	61.1967	30.4545	2.00944	17.1313	0.0194514	0	0.0367808	0	0.00066413	0.0191746	NA	DEg	up
RPL13AP5	0.00126231	0.105296	3.54546	2.45891	4.55863	10785.2	0.56251	0.999772	4.13934	1.85455	2.232	3.54098	2.2	1.60954	17.1196	9.95858e-06	1.70845e-06	7.90173e-05	3.21141e-05	0.000667821	0.0192221	NA	DEg	up
SAMD3	0.659982	0.927173	85.6753	55.1743	0.558874	1.95294	0.00648088	0.0341858	45.1803	4	11.2951	29.1311	4.01818	7.24983	17.1152	5.94142e-05	0.0409972	0.000367029	0.0911002	0.000669208	0.0192423	NA	DEg	up
ERP44	0.105661	0.18656	114.976	90.5917	1.61317	0.658525	0.0138363	0.00721669	139.721	75.1273	1.85979	102.828	73.6909	1.39539	17.0714	0.00255812	0.00122956	0.00767896	0.010399	0.000683258	0.0195863	NA	DEg	up
BCL2L1	0.304946	0.454529	27.8549	38.8322	1.60365	4.66673	0.0544373	0.107284	27.582	22.9636	1.20111	19.3607	21.1818	0.914022	17.0663	0.00195571	0.00104056	0.00623825	0.00919688	0.000684883	0.0195961	NA	DEg	down
POU3F3	0.111219	0.299061	60.6098	38.0269	1.47896	1.22487	0.0238201	0.0312055	76.8443	26.3636	2.91478	53.8689	26.6545	2.021	17.066	0.00419068	0.0200999	0.0112805	0.0638695	0.000684992	0.0195961	NA	DEg	up
RTL8C	0	0.0362672	125.967	87.595	2.86542	2.59579	0.0222414	0.0287811	183.967	86.7091	2.12166	125.967	84.4182	1.49218	17.0439	0.000351332	0.00208493	0.00157875	0.0153578	0.00069219	0.0197169	NA	DEg	up
SNX14	0.187469	0.369665	122.316	76.0058	1.5075	0.884306	0.0121747	0.0115009	151.484	44.8182	3.37996	99.3852	47.9091	2.07445	17.0423	0.0105833	0.00749485	0.0230791	0.0363732	0.000692717	0.0197169	NA	DEg	up
KMT2E	0	0.0181804	456.549	332.055	3.94394	2.79804	0.0085646	0.00835603	667.779	333.727	2.00097	456.549	326.018	1.40038	17.0284	1.72085e-14	1.94346e-05	7.22214e-13	0.000305865	0.000697302	0.0198073	NA	DEg	up
IRX5	1	0.872583	0	9.2752	1	11.3759	1	0.550862	0	1.12727	0	0	1.18182	0	17.0142	0.444515	1	0.491345	1	0.000702011	0.0198609	NA	DEg	down
AC098617.1	1	0.860292	0	62.0776	1	0.501109	1	0.00800765	0	8.56364	0	0	8.67273	0	17.0142	0.487436	0.999998	0.533661	1	0.000702011	0.0198609	NA	DEg	down
CYP26A1	1	0.870921	0	14.0857	1	2.08318	1	0.128839	0	1.76364	0	0	1.81818	0	17.0142	0.409279	1	0.457627	1	0.000702011	0.0198609	NA	DEg	down
TADA1	0.391353	0.472727	133.257	206.793	1.20312	3.35107	0.00894776	0.0159465	120.811	107.273	1.12621	81.1066	109.036	0.743849	16.9879	0.0201273	0.000333125	0.037791	0.00371109	0.000710788	0.020089	NA	DEg	down
RMI1	0.389896	0.545449	87.999	103.839	0.849535	3.21415	0.00956161	0.0300239	83.6148	50.0727	1.66987	53.6885	47.2	1.13747	16.9844	8.58004e-05	0.000997398	0.00049614	0.00896986	0.000711977	0.0201025	NA	DEg	up
SUMO2	0	0.0181819	355.762	264.296	4.89346	4.77278	0.0135682	0.0177381	503.705	259.582	1.94045	355.762	259.491	1.371	16.9536	0	7.20196e-10	0	1.86999e-08	0.000722456	0.0203168	NA	DEg	up
FZD10	0.983607	0.855318	54	12.8181	11309.4	0.4013	0.995248	0.0303569	0.885246	1.47273	0.601093	0.885246	1.85455	0.477338	16.9447	0.000119296	0.0064319	0.000650911	0.0331942	0.000725487	0.0203817	NA	DEg	down
ERCC6	0.636233	0.525742	29.0675	71.5759	0.522852	1.46809	0.0176697	0.0200987	15.7869	34.4727	0.457953	10.5738	33.9455	0.311493	16.9364	0.018364	0.00137975	0.0352235	0.011381	0.000728365	0.0204218	NA	DEg	down
NRXN2	0.285983	0.170008	5.40695	14.8742	0.226045	0.436974	0.0401287	0.0285396	4.95082	10.9636	0.451567	3.86066	12.3455	0.312719	16.9126	0.80707	0.110721	0.832263	0.18044	0.00073662	0.0205713	NA	DEg	down
CERKL	0.823372	1	38.007	0	1.00255	1	0.0257001	1	9.35246	0	Inf	6.71311	0	Inf	16.8751	0.675086	0.999997	0.709984	1	0.000749782	0.020774	NA	DEg	up
FEZF2	0.826834	1	34.7908	0	1.65617	1	0.0454406	1	8.89344	0	Inf	6.02459	0	Inf	16.8751	0.148152	0.999993	0.190046	1	0.000749782	0.020774	NA	DEg	up
MIR3685	0.818554	1	7.63453	0	1.78556	1	0.189548	1	2.16393	0	Inf	1.38525	0	Inf	16.8751	0.920273	0.999999	0.936248	1	0.000749782	0.020774	NA	DEg	up
XRCC6P1	0.864563	0.981818	0.78677	17	17372.5	18553.1	0.999955	0.999085	0.0819672	0.2	0.409836	0.106557	0.309091	0.344744	16.8725	0.020421	0.000801092	0.0382322	0.00753976	0.000750723	0.0207796	NA	DEg	down
CGREF1	0.967213	0.863819	37	13.6183	76.3157	1.02573	0.673479	0.0700446	1.63934	1.90909	0.858704	1.21311	1.85455	0.654131	16.8081	0.000291084	0.00314703	0.00136214	0.0203096	0.000773944	0.0213336	NA	DEg	down
ZNF215	0.975407	0.889233	8.99889	128.854	14325.2	0.829595	0.999372	0.00639708	0.393443	13.2	0.0298063	0.221311	14.2727	0.0155059	16.766	0.00360022	0.00291411	0.0100268	0.0191963	0.000789527	0.0216831	NA	DEg	down
FANCG	0.795082	0.653309	60.6799	64.1915	7.46437	1.48832	0.109538	0.0226602	17.8361	21.9455	0.812745	12.4344	22.2545	0.558736	16.7603	1.12247e-06	0.0015861	1.15949e-05	0.0126907	0.000791652	0.0217203	NA	DEg	down
SYT4	0.214817	0.359287	223.003	472.085	0.862586	0.779063	0.00385314	0.00164754	237.074	333.836	0.71015	175.098	302.473	0.57889	16.7387	1.17084e-12	0	3.82991e-11	0	0.000799792	0.0218584	NA	DEg	down
CD99P1	0.868436	0.963636	17.8184	77.5	2.94855	10.0491	0.141983	0.114782	2.63115	1.30909	2.0099	2.34426	2.81818	0.831835	16.7284	0.0327471	0.0021031	0.0548911	0.0154559	0.000803689	0.0219223	NA	DEg	down
NDUFB4	0	0.0178835	135.492	93.8048	2.9736	2.12609	0.0214754	0.0221627	190.541	90.9091	2.09595	135.492	92.1273	1.4707	16.7224	0.0363003	0.000750894	0.0594873	0.00714796	0.000805997	0.0219547	NA	DEg	up
IGFBP2	0.0204853	0.208203	130.041	98.1656	0.873818	0.938702	0.0066747	0.00947186	180.549	75.5455	2.38994	127.377	77.7273	1.63877	16.7212	4.76124e-07	8.24969e-06	5.34878e-06	0.000139016	0.000806437	0.0219547	NA	DEg	up
DUSP6	0.381489	0.706336	178.51	119.06	0.43659	0.968757	0.00243979	0.00807106	160.639	33.2727	4.82796	110.41	34.9636	3.15785	16.7179	1.26054e-09	0.0394935	2.64071e-08	0.0894265	0.000807689	0.0219636	NA	DEg	up
CCT8P1	4.59318e-09	2.12446e-08	0.819672	2.09091	0.149007	0.0255956	0.153825	0.0120933	0.745902	1.76364	0.422934	0.819672	2.09091	0.392017	16.7163	6.83402e-05	0.0022131	0.000411583	0.0159482	0.000808322	0.0219636	NA	DEg	down
SERP1	0.0882666	0.236852	169.43	212.374	1.25745	0.64986	0.00736692	0.00305065	218.934	158.582	1.38058	154.475	162.073	0.953124	16.6761	3.74502e-09	0.000120776	7.20188e-08	0.00156797	0.000823853	0.0223425	NA	DEg	down
PDCD6IP	0.0407209	0.179833	163.759	114.589	1.81818	1.35352	0.0109809	0.0116741	229.746	100.436	2.28748	157.09	93.9818	1.6715	16.6663	0.000144695	0.0199583	0.000759675	0.063693	0.000827669	0.0223699	NA	DEg	up
ARID3A	0.276562	0.593009	11.5455	23.9005	0.729353	1.4062	0.0594184	0.0555665	11.2787	9.78182	1.15303	8.35246	9.72727	0.858664	16.6393	0.000828623	0.0147769	0.00317417	0.0538029	0.000838304	0.0226037	NA	DEg	down
EIF4H	0.0983554	0.1992	145.717	108.368	3.11992	1.64381	0.020962	0.0149421	193.779	83.1091	2.33162	131.385	86.7818	1.51397	16.6272	0.000156496	0.00125025	0.000813317	0.010534	0.00084311	0.0226898	NA	DEg	up
AL009174.1	0.0106789	0.57563	1.13507	1.1568	2.73813	13124.8	0.706942	0.999912	1.18852	0.418182	2.84212	1.12295	0.490909	2.28749	16.621	0.0673463	0.557668	0.0981655	0.653322	0.000845585	0.0227347	NA	DEg	up
FOSB	0.864911	0.981818	14.9264	160	0.574721	13341.8	0.0370761	0.98815	3.19672	1.89091	1.69057	2.01639	2.90909	0.693135	16.5954	0.000626887	0.00450593	0.00253068	0.026104	0.000855878	0.0229676	NA	DEg	down
LHX1-DT	0.47402	0.708649	42.5278	75.448	1.87617	1.70229	0.0422524	0.0220646	33.0082	21.4909	1.53591	22.3689	21.9818	1.01761	16.5858	0.00220169	0.0182629	0.00681441	0.0609735	0.000859786	0.0230504	NA	DEg	up
MAP6	0.0154287	0.104236	130.156	83.8695	1.56233	1.23197	0.0118611	0.0144765	185.697	80.0545	2.31963	128.148	75.1273	1.70574	16.5552	0.00511673	9.14343e-07	0.0132495	1.78404e-05	0.00087234	0.0233204	NA	DEg	up
PCSK7	0.431952	0.33205	42.6685	51.4192	1.65299	0.426752	0.0372955	0.00823115	34.0082	31.4545	1.08119	24.2377	34.3455	0.705703	16.5469	0.00406388	0.000260469	0.0110058	0.00301051	0.000875763	0.023388	NA	DEg	down
COQ9	0.629837	0.436362	53.3438	64.9675	1.5948	4.69644	0.0290288	0.0674156	27	38.2	0.706806	19.7459	36.6182	0.539238	16.543	0.0148341	0.00474766	0.0298157	0.0270124	0.00087736	0.023388	NA	DEg	down
LEMD1	0.327094	0.508181	41.842	44.9906	2.28549	0.803611	0.051793	0.0175483	41.6066	24.4364	1.70265	28.1557	22.1273	1.27245	16.5391	0.0276141	0.00585597	0.0480656	0.0312365	0.000879005	0.0234096	NA	DEg	up
LINC00847	0.743411	0.909091	24.7573	48.8	0.600832	15.4572	0.0236939	0.240552	10.4344	4.32727	2.41132	6.35246	4.43636	1.43191	16.5222	6.76974e-05	0.00371788	0.000409189	0.0229292	0.000886053	0.023575	NA	DEg	up
TRA2A	0	0.036331	173.639	122.6	2.94744	2.67603	0.0166912	0.0213611	245.689	118.873	2.06682	173.639	118.145	1.46971	16.5062	1.11022e-15	0.00276112	5.48779e-14	0.018499	0.000892786	0.0237317	NA	DEg	up
ID4	0.627266	0.369149	60.4314	134.825	0.545279	0.547712	0.00894242	0.00404595	30.2049	90.0182	0.335542	22.5246	85.0545	0.264825	16.4917	1.03029e-13	0.0412453	3.97405e-12	0.0913775	0.000898918	0.0238722	NA	DEg	down
TCF4	0.104034	0.177089	95.6107	186.721	0.806444	0.506971	0.00836411	0.00270778	116.033	147.909	0.784487	85.6639	153.655	0.55751	16.4813	0	0.000934829	0	0.00855709	0.000903368	0.0239635	NA	DEg	down
CLCN3	0.120057	0.319614	173.7	106.463	1.13524	0.94866	0.0064932	0.00883197	230.025	70.6	3.25814	152.844	72.4364	2.11005	16.4796	0.00279252	0.0175335	0.00821264	0.0596367	0.000904059	0.0239635	NA	DEg	up
AC008560.1	0.850069	0.836364	39.1985	37	0.296335	8.89774	0.00750313	0.19386	9.33607	6.23636	1.49704	5.87705	6.05455	0.970684	16.4688	0.0127213	0.000390784	0.0264371	0.004254	0.000908717	0.0240643	NA	DEg	down
ADCY1	0.557092	0.397525	32.257	89.7507	0.483705	0.692289	0.0147738	0.00765442	19.6393	58.1636	0.337657	14.2869	54.0727	0.264216	16.4618	0.0114599	0.00513772	0.0244397	0.0285786	0.000911715	0.0241065	NA	DEg	down
NME1	0.317646	0.102292	44.9385	61.3481	1.78141	1.24696	0.0381296	0.019921	42.6148	54.6182	0.78023	30.6639	55.0727	0.55679	16.4611	8.60539e-05	0.0370569	0.000497175	0.0864014	0.000912021	0.0241065	NA	DEg	down
PEG10	0.00811008	0	562.967	721.255	1.59179	0.777634	0.00281952	0.00107701	840.016	734.327	1.14393	558.402	721.255	0.774209	16.4481	3.66792e-07	0	4.24195e-06	0	0.000917647	0.0241418	NA	DEg	down
BX005019.1	0.871084	0.927273	22.0629	41.5	0.611197	14324.2	0.0269558	0.997111	4.54918	3.14545	1.44627	2.84426	3.01818	0.942376	16.4431	0.000113565	0.000395979	0.000625264	0.00428956	0.000919804	0.024176	NA	DEg	down
ABTB1	0.761067	0.944015	40.6864	8.76862	1.61372	2.36115	0.0381492	0.212147	14.6803	0.290909	50.4636	9.72131	0.490909	19.8027	16.3906	0.00167771	0.0451928	0.00550952	0.0954341	0.000942912	0.0246682	NA	DEg	up
KCNIP1	0.901639	0.70394	58.2497	51.3409	4.70175	1.03159	0.0746885	0.0196972	7.68033	14.2364	0.539487	5.72951	15.2	0.376941	16.3786	6.19783e-05	0.0375378	0.000379432	0.0870435	0.000948265	0.0247622	NA	DEg	down
STON2	0.563269	0.78181	82.6184	58.5812	0.802782	3.58774	0.00962324	0.0577096	53.4344	12.2	4.37987	36.082	12.7818	2.82291	16.3688	7.80988e-05	0.00901078	0.000458762	0.0405909	0.000952673	0.0248542	NA	DEg	up
RPL39	0.00540637	0.0143019	46.5468	27.8345	1.77988	2.07558	0.0368302	0.0693941	60.0328	27.4182	2.18952	46.2951	27.4364	1.68736	16.3531	1.93327e-06	0.000327978	1.88057e-05	0.00366599	0.000959785	0.0249935	NA	DEg	up
RAD54B	0.819533	0.763457	8.49345	11.1454	0.298699	8.73589	0.0339734	0.439403	1.92623	2.4	0.802596	1.53279	2.63636	0.581402	16.3438	0.0154357	0.0021837	0.0307182	0.0158522	0.000964021	0.0250806	NA	DEg	down
CD200	0.0163887	0.0164824	303.549	237.7	2.55677	1.20196	0.00835259	0.0050312	442.41	240.836	1.83697	298.574	233.782	1.27715	16.3311	1.26238e-09	0	2.64071e-08	0	0.000969816	0.0252081	NA	DEg	up
H2AFY2	0.244871	0.0726977	86.7075	109.722	1.65929	2.80356	0.0187773	0.0249149	91.2869	112.091	0.8144	65.4754	101.745	0.643522	16.3269	0.00133626	0.0191894	0.00458215	0.0624421	0.000971755	0.0252352	NA	DEg	down
PIK3R3	0.249043	0.181061	79.4178	146.176	1.18514	1.52833	0.0147034	0.0103472	93.0492	125.018	0.744285	59.6393	119.709	0.498202	16.3206	2.52917e-07	0.000507608	3.06301e-06	0.00522727	0.000974625	0.0252631	NA	DEg	down
VEGFB	0.627685	0.872721	10.8757	18.1419	0.557985	8.88509	0.0488019	0.328748	5.96721	2.36364	2.52459	4.04918	2.30909	1.75358	16.3147	0.000210174	0.00886918	0.00103734	0.0402613	0.000977368	0.0252876	NA	DEg	up
GFRA1	0.719831	0.56992	62.2866	135.155	1.36436	0.469486	0.0214351	0.00346167	23.9754	56.8	0.422102	17.4508	58.1273	0.300217	16.3073	0.00389313	0.00101808	0.0106427	0.00907099	0.000980774	0.0253524	NA	DEg	down
DKKL1	0.72949	0.906001	27.9678	13.3464	5.14824	1.48335	0.155461	0.100025	10.4918	1.36364	7.69399	7.56557	1.25455	6.03053	16.2892	0.000159043	0.017276	0.00082271	0.0590903	0.000989195	0.0255466	NA	DEg	up
RPS25	0	0.0181815	192.541	139.389	3.56296	4.306	0.0181687	0.0299662	263.262	140.982	1.86735	192.541	136.855	1.4069	16.2743	0	0.000946848	0	0.00864339	0.000996187	0.0256566	NA	DEg	up
HILPDA	0.315393	0.380566	48.1788	94.3383	1.43137	1.48992	0.0288523	0.0155479	48.623	61.4	0.791905	32.9836	58.4364	0.564436	16.2658	0.00730876	0.000398686	0.0174495	0.00430491	0.0010002	0.0257142	NA	DEg	down
RHBDD2	0.0491393	0.180705	134.451	102.061	2.51553	1.57716	0.018366	0.0152179	188.148	87.7273	2.14469	127.844	83.6182	1.52891	16.2657	9.10072e-06	1.29673e-05	7.28167e-05	0.000210201	0.00100025	0.0257142	NA	DEg	up
AC009148.1	0.969139	0.945455	1.59362	49.3331	16647.5	11.6625	0.999904	0.191202	0.0409836	2.56364	0.0159865	0.0491803	2.69091	0.0182765	16.2601	0.0418158	0.000476771	0.0663268	0.0049945	0.00100289	0.025735	NA	DEg	down
FUT9	0.647477	0.484542	50.8048	132.945	0.407135	0.873226	0.00795	0.00652545	25.9754	68.7818	0.377649	17.9098	68.5273	0.261353	16.2555	1.83092e-07	0.00881263	2.30523e-06	0.0401411	0.0010051	0.0257682	NA	DEg	down
DCXR	0.234848	0.43633	43.9536	36.4494	1.69863	4.33808	0.0372081	0.106358	47.2541	19.9636	2.36701	33.6311	20.5455	1.63691	16.2464	0.00754604	0.0093839	0.0178058	0.0414694	0.00100943	0.0258336	NA	DEg	up
EPHB1	0.277884	0.487301	159.084	89.2247	1.44311	1.13155	0.00898981	0.0125232	175.623	46.6182	3.76726	114.877	45.7455	2.51122	16.2463	0.0051569	0.0119487	0.0133225	0.0476307	0.00100948	0.0258336	NA	DEg	up
MAGED2	0	0.0545265	340.656	356.974	4.02199	2.10431	0.0116688	0.00586031	504.557	350.636	1.43898	340.656	337.509	1.00932	16.2242	0	0.000470009	0	0.00494695	0.00102006	0.026057	NA	DEg	up
APLP1	0	0.0907968	312.098	240.33	1.84539	1.84511	0.00587809	0.00761888	480.746	224.018	2.14601	312.098	218.509	1.42831	16.2167	3.77459e-05	0.00683992	0.000249385	0.0344995	0.0010237	0.0261025	NA	DEg	up
SPDYE21P	0.843673	0.582248	1.4157	3.65593	0.92825	0.770048	0.39602	0.173984	0.278689	1.38182	0.201682	0.221311	1.52727	0.144906	16.1977	0.581667	0.169256	0.622429	0.249878	0.00103293	0.0262903	NA	DEg	down
SLC44A2	0.0751964	0.226331	140.083	78.8689	0.991822	0.989721	0.00703047	0.0123934	192.074	58.8545	3.26353	129.549	61.0182	2.12312	16.1778	0.00709453	0	0.0170233	0	0.00104267	0.026467	NA	DEg	up
LNPK	0.0070614	0.108759	283.419	199.987	1.24741	1.64081	0.004382	0.00813785	380.254	183.145	2.07624	281.418	178.236	1.5789	16.1777	0.000864312	0.0248068	0.00328448	0.0708985	0.0010427	0.026467	NA	DEg	up
GPR22	0.836047	0.634415	61.793	55.3534	2.93941	0.650799	0.0454086	0.0116205	12.8934	21.7273	0.593422	10.1311	20.2364	0.500641	16.1705	0.000465817	0.00977738	0.00198747	0.0424769	0.00104625	0.0265332	NA	DEg	down
CEP57	0.0404491	0.181273	172.289	117.3	1.5977	1.72815	0.00918818	0.0145189	223.303	97.3091	2.29478	165.32	96.0364	1.72143	16.1077	1.17619e-05	0.0245331	9.13708e-05	0.0704924	0.00107778	0.0272348	NA	DEg	up
GLG1	0	0.0726352	286.549	224.919	2.61379	1.93482	0.00903915	0.00852893	417.5	216.873	1.92509	286.549	208.582	1.3738	16.1042	6.42942e-08	0.0374197	9.12841e-07	0.0869435	0.00107952	0.0272542	NA	DEg	up
PTGES3L	0.815768	0.909077	32.3005	8.79867	1.14093	11416.1	0.0341174	0.99923	11.3279	0.709091	15.9752	5.95082	0.8	7.43852	16.0989	0.00615998	0.0010216	0.0153093	0.00908949	0.00108226	0.027299	NA	DEg	up
AC009053.3	0.971736	0.90907	23.2007	8.39811	0.539058	11170.1	0.022707	0.999249	0.852459	0.690909	1.23382	0.655738	0.763636	0.858704	16.0863	0.00595164	0.00178797	0.0149193	0.0138092	0.00108871	0.0274372	NA	DEg	down
C9orf64	0.768219	1.14644e-07	51.8791	0.927273	1.22762	0.0130522	0.0231161	0.0138806	15.3197	0.4	38.2992	12.0246	0.927273	12.9677	16.0616	6.70964e-06	0.0378188	5.58063e-05	0.0873242	0.00110147	0.0276842	NA	DEg	up
CENPW	0.597994	0.797292	36.375	17.4904	2.57785	1.83168	0.0661788	0.094797	21.5082	3.65455	5.88533	14.623	3.54545	4.12442	16.0541	0.005644	0.0123547	0.0143094	0.0487829	0.00110537	0.0277575	NA	DEg	up
TLDC1	0.442077	0.565871	84.7845	55.9532	1.78513	0.548773	0.0206207	0.00971245	73.5656	26.0909	2.81959	47.3033	24.2909	1.94737	16.0268	0.0493985	0.000112933	0.0759706	0.00148347	0.00111973	0.0280502	NA	DEg	up
DIXDC1	0.193472	0.402726	129.161	78.569	1.17	0.793507	0.00897715	0.00999851	143.631	43.6545	3.29018	104.172	46.9273	2.21986	16.0263	0.00772492	0.031906	0.0180748	0.0802129	0.00112001	0.0280502	NA	DEg	up
FAM219A	0.180133	0.346067	53.3674	29.6387	1.20047	0.79823	0.0219997	0.0262257	63.8525	20.0545	3.18394	43.7541	19.3818	2.25748	16.0136	0.0124278	0.0125336	0.0259482	0.0491982	0.00112674	0.0281093	NA	DEg	up
RF00045	0.835934	1	28.2273	0	3.06771	1	0.0980258	1	5.52459	0	Inf	4.63115	0	Inf	16.0091	0.422415	0.999997	0.470266	1	0.0011291	0.0281093	NA	DEg	up
C11orf70	0.831637	1	51.1191	0	0.895725	1	0.0172206	1	11.7377	0	Inf	8.60656	0	Inf	16.0091	0.980078	0.999999	0.990168	1	0.0011291	0.0281093	NA	DEg	up
RF02249	0.819935	1	2.41261	0	17017.2	1	0.999858	1	0.532787	0	Inf	0.434426	0	Inf	16.0091	0.0752661	0.964916	0.107397	1	0.00112911	0.0281093	NA	DEg	up
TTYH1	0.472232	0.654489	36.7306	63.7267	0.876423	2.73607	0.0233048	0.041167	27.4836	22.6182	1.21511	19.3852	22.0182	0.88042	16.0063	0.0261328	0.00259908	0.0461699	0.0176976	0.00113061	0.0281093	NA	DEg	down
ESRRG	0.841404	0.627045	25.1696	128.458	0.752501	0.203791	0.0290293	0.00158393	6.04098	44.7273	0.135063	3.9918	47.9091	0.0833204	16.0047	0.0234973	0.00216269	0.0424235	0.0157378	0.00113145	0.0281093	NA	DEg	down
RPP40	0.909836	0.853622	50.5455	42.3562	33.1856	1.50114	0.396336	0.0342278	6.59016	7.27273	0.906148	4.55738	6.2	0.735061	15.9951	1.0492e-05	0.000599082	8.26601e-05	0.00601154	0.00113663	0.0281656	NA	DEg	down
TRIM65	4.14074e-07	1	2.86885	0	0.0422264	1	0.0145054	1	3.77869	0	Inf	2.86885	0	Inf	15.9923	0.587007	0.999933	0.627439	1	0.0011381	0.0281772	NA	DEg	up
NPM1P27	0.0023386	0.234726	5.1021	4.49037	1.55155	9.15237	0.233188	0.67086	6.34426	3.10909	2.04055	5.09016	3.43636	1.48126	15.9567	0.000601132	0.00692861	0.00244446	0.0346326	0.00115742	0.0285802	NA	DEg	up
ZDHHC2	0.447457	0.527559	66.889	42.0639	1.28458	0.295782	0.0188428	0.00698261	56.3525	20.2182	2.78722	36.959	19.8727	1.85979	15.9504	0.00812888	0.00480597	0.0187891	0.0272012	0.00116087	0.0286402	NA	DEg	up
SCD5	0.42964	0.233818	83.6265	147.272	1.10083	1.18054	0.0129926	0.00795231	67.3443	113.291	0.594437	47.6967	112.836	0.422707	15.941	0.0113444	0.00950731	0.024271	0.0418209	0.00116602	0.0286503	NA	DEg	down
JMJD6	0.581517	0.403195	66.2815	96.8491	1.91217	0.758535	0.0280403	0.00777126	43.459	57.2909	0.758567	27.7377	57.8	0.479891	15.9404	0.0268895	0.000329392	0.047163	0.00367563	0.00116633	0.0286503	NA	DEg	down
DDB1	0.0655659	0.0881461	211.296	183.363	2.66457	1.1401	0.0124535	0.00617929	286.836	177	1.62054	197.443	167.2	1.18088	15.9403	9.17303e-05	9.96672e-05	0.000524971	0.00133282	0.00116637	0.0286503	NA	DEg	up
CCDC40	0.481392	0.612123	36.5413	19.547	1.77534	0.503949	0.0463334	0.0251335	27.3279	6.8	4.0188	18.9508	7.58182	2.49951	15.8848	0.00783641	0.00572596	0.0182776	0.0307332	0.00119736	0.0293093	NA	DEg	up
GRIK2	0.250819	0.452798	163.567	88.7158	1.08057	1.37373	0.00656295	0.0152485	193.762	48.0182	4.03519	122.541	48.5455	2.52425	15.8693	0.00135611	0.0109877	0.00463591	0.0455301	0.00120611	0.029472	NA	DEg	up
NEDD9	0.749912	0.472782	72.4982	2.2761	0.937877	0.0645677	0.0127713	0.0275852	21.2869	1.32727	16.0381	18.1311	1.2	15.1093	15.8679	0.0016337	0.000767317	0.00540222	0.00726373	0.00120696	0.029472	NA	DEg	up
KCNRG	0.932069	0.981818	8.68776	116	2.01079	16544	0.18795	0.993037	0.795082	2.98182	0.266643	0.590164	2.10909	0.279819	15.8671	0.0123647	0.00102383	0.0258489	0.0090972	0.00120739	0.029472	NA	DEg	down
FGF12	0.776213	0.539339	54.6115	108.066	1.1641	0.901327	0.0208712	0.00827154	17.918	50.1636	0.357192	12.2213	49.7818	0.245497	15.796	0.000141432	0.0448749	0.000746656	0.0950334	0.00124857	0.0303255	NA	DEg	down
ARL3	0.0409545	0.126342	89.8263	65.5135	3.04374	1.92452	0.0327742	0.0285376	124.008	58.2727	2.12807	86.1475	57.2364	1.50512	15.7932	0.00673223	0.00283133	0.0163658	0.0188182	0.00125021	0.0303392	NA	DEg	up
MAGI1	0.27665	0.235786	82.0522	146.889	0.788399	1.5827	0.00951707	0.01066	86.4016	108.073	0.799477	59.3525	112.255	0.528731	15.7723	2.52628e-06	0.000495861	2.37101e-05	0.00516206	0.0012626	0.030587	NA	DEg	down
YWHAZP4	0.0287518	0.37353	2.20268	2.11865	5.59948	6.76097	0.717684	0.761403	2.47541	1.01818	2.43121	2.13934	1.32727	1.61183	15.7606	0.0115572	0.00157452	0.0245923	0.0126436	0.0012696	0.0306774	NA	DEg	up
UBE2D3P1	0.0614332	0.312811	0.742325	0.343957	19342	18703.7	0.999962	0.999982	0.696721	0.218182	3.19331	0.696721	0.236364	2.94767	15.7573	0.00770154	0.00293866	0.0180507	0.0193008	0.00127158	0.0306989	NA	DEg	up
ATP6AP1	0.032695	0.199998	165.755	174.841	2.11786	3.2835	0.0126159	0.0184338	224.008	142.018	1.57732	160.336	139.873	1.1463	15.7445	7.25597e-12	0	2.17432e-10	0	0.00127928	0.0307937	NA	DEg	up
BAIAP2	0.177512	0.349026	40.0624	31.9521	1.80601	0.806807	0.0431353	0.0246286	48.3525	21.9818	2.19966	32.9508	20.8	1.58417	15.7435	0.0281854	0.0206897	0.0488753	0.064636	0.00127988	0.0307937	NA	DEg	up
MAPK3	0.348551	0.581629	49.3351	34.3323	1.43452	3.08618	0.0282555	0.0824775	46.9508	13.7273	3.42026	32.1393	14.3636	2.23755	15.7275	0.00326371	0.0223692	0.0092873	0.0671479	0.0012896	0.031001	NA	DEg	up
CCDC191	0.451466	0.707878	34.309	21.9087	0.733866	2.34896	0.0209419	0.0968339	25.7869	5.50909	4.68079	18.8197	6.4	2.94057	15.6972	0.000314225	0.0213932	0.00144409	0.0657682	0.00130814	0.0313664	NA	DEg	up
C11orf87	3.46647e-06	0.836062	2.53279	108.688	0.0349052	1.4555	0.013594	0.0132145	3.88525	20.1273	0.193034	2.53279	17.8182	0.142146	15.6834	0.000745155	0.000428913	0.00290955	0.00455919	0.00131671	0.0315181	NA	DEg	down
KLHL1	0.862998	0.688367	41.9402	137.574	0.516487	0.96898	0.012165	0.00699406	9.31967	43.3455	0.215009	5.7459	42.8727	0.134022	15.6733	0.000810062	0.0253332	0.00311379	0.0715096	0.00132297	0.0316412	NA	DEg	down
AC104986.2	0.51141	0.707866	18.4036	10.3937	1.34456	4.68011	0.0680853	0.310479	12.623	3	4.20765	8.9918	3.03636	2.96137	15.6676	0.00174435	0.00602067	0.0056753	0.0318351	0.00132654	0.0316995	NA	DEg	up
ZNF638	0.00819429	0.0907718	368.214	286.977	2.60761	1.71671	0.00703197	0.00594647	521.221	265.855	1.96055	365.197	260.927	1.39961	15.6653	6.85848e-07	0.0019112	7.41761e-06	0.0143784	0.00132796	0.0317066	NA	DEg	up
RPL19	0	0.0363636	209.451	201.585	2.32541	5.14129	0.0109805	0.0248701	283.549	203.182	1.39554	209.451	194.255	1.07823	15.6481	1.12621e-10	0.00037429	2.78341e-09	0.0041004	0.00133876	0.0319188	NA	DEg	up
GNAI3	0.0327714	0.125527	278.826	262.33	2.29766	1.14265	0.00817312	0.0043369	381.5	222.782	1.71244	269.689	229.4	1.17563	15.6251	1.02141e-14	0	4.4841e-13	0	0.00135336	0.0322038	NA	DEg	up
H3F3AP6	0.134297	0.543636	1.54333	1.59362	547.355	11630.9	0.997188	0.999863	1.46721	0.545455	2.68989	1.33607	0.727273	1.83709	15.6207	0.00230429	0.00100756	0.00707617	0.00904445	0.0013562	0.032209	NA	DEg	up
ATP6V1G1	0.00819672	0.0545418	256.124	198.403	4.53089	2.95376	0.0173827	0.0146693	368.131	185.345	1.98619	254.025	187.582	1.35421	15.5839	1.66533e-15	1.87628e-14	8.11152e-14	6.58968e-13	0.00137994	0.032686	NA	DEg	up
CYCS	0.098325	0.145373	140.858	215.405	2.50552	1.96779	0.0174767	0.00905258	186.607	190	0.98214	127.008	184.091	0.689921	15.5829	0.00657783	0.000569703	0.0160842	0.00576004	0.00138059	0.032686	NA	DEg	down
EYA4	0.90786	0.981818	23.9301	187	1.29348	13431.8	0.0512805	0.986269	2.88525	4.45455	0.647708	2.20492	3.4	0.648505	15.5736	0.00241528	0.00284494	0.00734266	0.0188523	0.00138667	0.0327683	NA	DEg	down
AL627402.1	0.0163681	0.0394776	6.94149	5.88695	6.80326	1.81668	0.494972	0.235821	9.42623	5.43636	1.73392	6.82787	5.65455	1.2075	15.5665	1.38808e-09	9.29978e-06	2.89458e-08	0.000155144	0.0013913	0.0327856	NA	DEg	up
GDI2P2	1.03854e-08	0.713883	0.688525	20.8434	0.0807286	0.622582	0.104944	0.0290032	0.737705	5.72727	0.128806	0.688525	5.96364	0.115454	15.5604	0.0119831	0.000735831	0.0252619	0.00705512	0.00139528	0.0327856	NA	DEg	down
AC021087.2	1.13041e-07	0.963636	0.106557	19	0.053831	12882.4	0.335629	0.998527	0.0737705	0.890909	0.0828036	0.106557	0.690909	0.154228	15.5476	0.00451302	0.000502366	0.0119316	0.0051893	0.00140373	0.0329088	NA	DEg	down
ZYG11B	0.294521	0.277424	105.858	118.968	1.72751	0.588562	0.0160572	0.00492286	109.057	84.4545	1.29131	74.6803	85.9636	0.868743	15.5419	0.00265309	0.000429068	0.0078825	0.00455919	0.00140754	0.0329088	NA	DEg	down
AC018761.2	0.10855	0.236972	2.74925	1.78714	32.9412	11.5459	0.922969	0.865961	2.87705	1.10909	2.59406	2.45082	1.36364	1.79727	15.5156	3.73368e-06	0.000554247	3.34428e-05	0.00565036	0.00142508	0.0331146	NA	DEg	up
PDGFRA	8.98689e-08	0.909091	0.704918	76.4	0.00965995	5.72771	0.0135184	0.0697415	0.803279	6.8	0.118129	0.704918	6.94545	0.101493	15.5146	0.021631	0.000974464	0.0399372	0.00881111	0.00142575	0.0331146	NA	DEg	down
RGMB-AS1	0.588328	0.379437	11.3093	24.5816	0.978354	0.332285	0.0796207	0.0133373	6.78689	15.0909	0.449733	4.65574	15.2545	0.305203	15.5037	0.00057373	0.000878126	0.0023531	0.00816119	0.00143307	0.0332572	NA	DEg	down
MEX3A	0.122694	0.226961	21.4611	43.2297	0.89324	1.22872	0.0399583	0.0276374	26.2869	37.8	0.69542	18.8279	33.4182	0.563402	15.4999	4.12803e-08	0.000703248	6.23221e-07	0.00685684	0.00143563	0.0332616	NA	DEg	down
HS1BP3	0.790024	0.927273	53.9875	24.75	0.908464	69.7022	0.0165488	0.737963	17.0492	1.78182	9.56842	11.3361	1.8	6.29781	15.4882	0.000296931	0.00621033	0.00138464	0.0324367	0.00144362	0.0334192	NA	DEg	up
HSF4	0.846431	0.691204	5.44425	10.5395	0.0949304	0.593073	0.017138	0.0532737	1.36066	2.30909	0.58926	0.836066	3.25455	0.256892	15.4822	0.0605161	0.649564	0.0897693	0.740315	0.00144771	0.033459	NA	DEg	down
PTPRS	0	0.0335465	168.664	132.612	2.23636	1.24885	0.0130858	0.00932945	256.361	127.036	2.01801	168.664	128.164	1.316	15.4695	0.000122625	0.00446278	0.000666347	0.026012	0.00145634	0.0336309	NA	DEg	up
SEZ6L	0.319036	0.467862	170.938	72.9818	0.664099	1.1199	0.00386999	0.015113	171.475	38.2909	4.47823	116.402	38.8364	2.99723	15.4538	0.0153625	0.00194858	0.0306012	0.0146329	0.00146721	0.033777	NA	DEg	up
PSMC4	0.31962	0.271866	54.8513	80.0802	3.30868	1.75394	0.0568893	0.0214329	54.6393	60.6364	0.901099	37.3197	58.3091	0.640032	15.4448	0.00220972	0.000540468	0.00683611	0.00554001	0.00147341	0.0338583	NA	DEg	down
EEF1A1P9	0.196502	0.344909	1.44858	0.749376	14793	10896.5	0.999902	0.999931	1.2377	0.436364	2.83641	1.16393	0.490909	2.37098	15.4135	0.00140769	0.000525575	0.00477658	0.00540395	0.00149533	0.034306	NA	DEg	up
RPL37A	0	0.0181817	316.049	229.056	3.03888	3.98453	0.00952365	0.017098	428.328	226.945	1.88736	316.049	224.891	1.40534	15.4007	2.96541e-13	0.000171444	1.05819e-11	0.00209532	0.00150432	0.0344562	NA	DEg	up
RBPJ	0.0490653	0.139686	213.422	172.199	1.90874	0.964197	0.00886422	0.00556813	289.016	142.673	2.02573	202.951	148.145	1.36994	15.3874	0	0.000735855	0	0.00705512	0.00151379	0.0345606	NA	DEg	up
MORF4L1P1	0.00763804	0.0428197	11.2664	9.99147	9.72388	3.00742	0.463257	0.23136	15.5656	9.38182	1.65912	11.1803	9.56364	1.16905	15.3845	8.98397e-11	0.00242695	2.25376e-09	0.0170205	0.00151586	0.0345799	NA	DEg	up
RPS29	0	0.0181804	140.721	102.259	3.43246	4.13529	0.0238111	0.0388675	192.098	102.182	1.87997	140.721	100.4	1.40161	15.3793	0.00168736	8.1147e-05	0.00553032	0.00112111	0.00151959	0.0345878	NA	DEg	up
CASC3	0.0980737	0.141868	135.566	81.5302	1.87523	1.32431	0.0136439	0.0159836	178.811	74.9091	2.38705	122.27	69.9636	1.74763	15.3612	0.00104101	0.000690936	0.00380848	0.00677036	0.00153258	0.0347941	NA	DEg	up
P4HA1	0.0809749	0.21906	271.448	246.952	1.27271	0.639274	0.00466672	0.00258198	340.984	188.618	1.8078	249.467	192.855	1.29355	15.3505	0.000100695	5.94601e-05	0.000566556	0.000855124	0.00154032	0.0349115	NA	DEg	up
SNCA	0.56234	0.417601	78.3985	155.657	1.16107	1.48183	0.0145937	0.00943007	56.541	96.1273	0.588189	34.3115	90.6545	0.378486	15.3451	0.0460807	0.00243175	0.0716943	0.0170205	0.00154427	0.0349729	NA	DEg	down
CHN1	0.0972864	0.268034	142.085	94.1673	1.46974	1.14113	0.0102382	0.011973	191.811	62.8727	3.05079	128.262	68.9273	1.86084	15.3118	0.00361679	7.74447e-12	0.0100646	2.31744e-10	0.00156866	0.0354112	NA	DEg	up
RAP1B	0.0396694	0.145341	82.8437	61.4599	1.68387	2.87014	0.019921	0.0446159	108.238	52.1455	2.07569	79.5574	52.5273	1.51459	15.3084	0.000282115	0.0076118	0.00133137	0.0368871	0.0015712	0.0354402	NA	DEg	up
AC090061.1	0.983275	0.945455	3.92069	66.3333	16175.2	10.136	0.999758	0.13255	0.0819672	3.96364	0.0206798	0.0655738	3.61818	0.0181234	15.2977	0.0410186	0.00118895	0.0653731	0.0101456	0.0015791	0.0355614	NA	DEg	down
SMIM18	0.545906	0.297786	51.5528	79.2817	1.34253	0.925325	0.0253809	0.0115367	31.5164	52.6364	0.598757	23.4098	55.6727	0.42049	15.292	0.00118008	0.0419536	0.00417311	0.0921212	0.00158338	0.0356292	NA	DEg	down
LDLRAD4	0.920457	0.722677	21.1248	36.4525	0.207986	0.608122	0.00974959	0.0164088	2.31148	10.2727	0.225011	1.68033	10.1091	0.166219	15.2864	0.210055	0.716366	0.256252	0.803684	0.00158755	0.035666	NA	DEg	down
RAB34	0.614203	0.836364	49.0787	47.6667	2.03113	10.1597	0.0397406	0.175693	26.2131	8.89091	2.94831	18.9344	7.8	2.42749	15.2744	2.4276e-06	0.0496929	2.28805e-05	0.100846	0.00159657	0.0358114	NA	DEg	up
MAATS1	0.702853	0.890229	27.0607	10.1036	1.78631	4.07931	0.0619238	0.287621	11.9836	1.07273	11.1712	8.04098	1.10909	7.25007	15.2649	0.00400971	0.027004	0.01089	0.0740163	0.0016037	0.0359429	NA	DEg	up
CSKMT	1.73682e-08	8.50499e-08	1.79508	17.8545	0.0807255	0.0400091	0.0430351	0.00223582	1.91803	20.6364	0.0929443	1.79508	17.8545	0.100539	15.247	2.14948e-05	0.000479415	0.000154314	0.00501432	0.00161728	0.0361609	NA	DEg	down
MYEF2	0.0462489	0.199884	186.743	160.999	1.13161	2.00904	0.00602319	0.0123248	260.221	130.255	1.99779	178.107	128.818	1.38262	15.2317	8.17768e-08	0.0461591	1.13687e-06	0.0966826	0.00162897	0.0363356	NA	DEg	up
PSMB1	0.0245474	0.109069	162.825	114.977	2.36288	2.84875	0.0143042	0.0241777	223.443	103.018	2.16896	158.828	102.436	1.5505	15.2121	1.16883e-09	0	2.4898e-08	0	0.00164405	0.036585	NA	DEg	up
CMYA5	7.24084e-13	0.963636	0.00819672	37	10333.1	13214.5	0.999999	0.997208	0.00819672	1.38182	0.00593184	0.00819672	1.34545	0.00609216	15.204	0.0132886	0.00112898	0.0272932	0.00974603	0.00165034	0.036696	NA	DEg	down
DARS	0.0897605	0.254329	202.208	137.058	1.59121	1.89655	0.00780774	0.0136488	245.336	98.5455	2.48957	184.057	102.2	1.80095	15.1972	0.000564109	0	0.00231792	0	0.00165568	0.0367824	NA	DEg	up
RAB11A	0.0243231	0.109081	243.841	179.324	1.63735	2.70191	0.00667003	0.0148435	333.934	164.636	2.02832	237.91	159.764	1.48914	15.1957	1.76741e-07	0	2.25286e-06	0	0.00165684	0.0367824	NA	DEg	up
CCDC88A	0.0323154	0.12004	198.988	138.291	1.5732	0.965842	0.00784398	0.00693567	267.713	121.673	2.20027	192.557	121.691	1.58235	15.1836	0.00123606	0.00616216	0.00432977	0.0323017	0.00166632	0.0369637	NA	DEg	up
RPS14	0	0.0181818	319.574	240.611	4.085	5.04463	0.0126213	0.0205353	439.754	238.218	1.84601	319.574	236.236	1.35277	15.1773	0	8.17148e-08	0	1.79961e-06	0.00167123	0.0370143	NA	DEg	up
OR5A1	0.983607	0.977182	105	1.59362	16061.8	10184.2	0.993505	0.999844	2.22131	0.0181818	122.172	1.72131	0.0363636	47.3361	15.1646	0.00337799	0.000447558	0.00953121	0.00472556	0.00168129	0.0371785	NA	DEg	up
CLUHP3	0.706483	0.672727	32.0589	48.0555	1.11789	6.118	0.0336948	0.112934	15.0082	14.1273	1.06236	9.40984	15.7273	0.598313	15.1592	0.000563891	0.000591076	0.00231792	0.00594013	0.0016855	0.0372425	NA	DEg	down
LRIG3	0.842159	1	60.9662	0	1.06154	1	0.017114	1	14.8689	0	Inf	9.62295	0	Inf	15.15	0.953133	0.987547	0.966898	1	0.00169284	0.0373459	NA	DEg	up
TNFAIP2	0.842457	1	31.7374	0	1.41777	1	0.0427616	1	6.21311	0	Inf	5	0	Inf	15.15	0.941089	0.999997	0.955597	1	0.00169284	0.0373459	NA	DEg	up
NFRKB	0.50733	0.725804	55.3026	43.4328	1.84877	0.617692	0.0323486	0.0140223	39.2377	12.0545	3.25501	27.2459	11.9091	2.28782	15.1415	0.00354636	0.0478913	0.00993071	0.0989218	0.00169962	0.0374369	NA	DEg	up
CAMKMT	0.78977	0.927273	34.5055	73.25	1.04209	18.9561	0.0293154	0.205584	10.6639	3.81818	2.79294	7.2541	5.32727	1.36169	15.1356	0.000310525	0.00794615	0.001434	0.0377875	0.00170433	0.0374526	NA	DEg	up
NIPA1	0.504816	0.745368	57.4548	97.1099	0.464843	2.06237	0.00802566	0.0207959	38.8361	26.8182	1.44812	28.4508	24.7273	1.15058	15.132	0.00279652	0.00688562	0.00821716	0.0346289	0.00170727	0.037488	NA	DEg	up
TWIST1	0.991803	0.963381	147	4.96511	11965.7	10180.1	0.987864	0.999513	1.45902	0.163636	8.91621	1.20492	0.181818	6.62705	15.1285	0.00195273	0.00108472	0.00623471	0.00943546	0.0017101	0.037521	NA	DEg	up
TNFRSF19	0.835103	0.963636	135.901	163	1.05733	4409.72	0.00772005	0.964354	26.8279	7.54545	3.5555	22.4098	5.92727	3.7808	15.1147	0.000202374	0.0116191	0.00100779	0.0468704	0.0017212	0.0376763	NA	DEg	up
NUP93	0.253422	0.07073	134.526	185.639	1.57035	1.22107	0.0115385	0.00653466	146.279	175.436	0.833799	100.434	172.509	0.582198	15.095	6.41259e-08	0.0489072	9.12393e-07	0.0999565	0.00173724	0.0379095	NA	DEg	down
NOMO2	3.79106e-08	0.660231	2.59836	10.8095	0.281309	1.62156	0.0976879	0.130444	3.47541	3.63636	0.955738	2.59836	3.67273	0.707474	15.064	0.000496139	0.00364435	0.00209275	0.0225801	0.00176276	0.0383772	NA	DEg	down
ZC2HC1A	0.00710566	0.108884	140.308	189.323	1.49718	1.79153	0.010558	0.00937409	204.279	171.582	1.19056	139.311	168.709	0.82575	15.0373	3.74529e-05	0.00113986	0.00024794	0.00982726	0.00178505	0.0387725	NA	DEg	down
RPL7	0	0.0181775	269.762	187.592	2.71587	2.96528	0.00996728	0.0155611	362.951	186.745	1.94356	269.762	184.182	1.46465	15.0239	0	0.00176811	0	0.0136716	0.00179634	0.0389755	NA	DEg	up
ZNF271P	0.316799	0.507945	69.0697	135.98	0.328679	1.30268	0.00473612	0.00948903	72.0164	67.9455	1.05991	47.1885	66.9091	0.705263	15.0229	7.25156e-05	0.000836292	0.00043013	0.00781594	0.00179716	0.0389755	NA	DEg	down
HECW1	0.170412	0.484775	27.695	63.6969	0.460864	0.668571	0.0163683	0.0103871	34.7049	35.5455	0.976353	22.9754	32.8182	0.700082	15.0097	4.3996e-06	0.0220655	3.88009e-05	0.0667627	0.00180842	0.0391893	NA	DEg	down
LINC00535	0.790555	1.25276e-07	33.6173	0.327273	1.11504	0.0192794	0.0321038	0.055632	8.14754	0.254545	32.0082	7.04098	0.327273	21.5141	15.0028	0.00495009	0.0240611	0.012893	0.0696753	0.00181426	0.0392403	NA	DEg	up
FHOD1	0.939565	0.87112	2.98383	10.5807	13386	2.80632	0.999777	0.20963	0.180328	1.29091	0.139691	0.180328	1.36364	0.13224	15.002	0.00702055	0.00180556	0.0168883	0.0138968	0.00181495	0.0392403	NA	DEg	down
HSPD1P5	7.28177e-08	0.963636	0.0983606	30.5	0.0271289	16440.3	0.216185	0.998148	0.147541	1.27273	0.115925	0.0983607	1.10909	0.0886858	14.9934	0.0100342	0.000560389	0.0221057	0.00569637	0.00182232	0.0393392	NA	DEg	down
SMARCA1	0.110606	0.290706	145.227	113.532	1.097	2.01503	0.00749706	0.0174391	186.541	78.7273	2.36946	129.164	80.5273	1.60398	14.9874	8.15385e-06	0.027801	6.60323e-05	0.0750289	0.00182742	0.0394191	NA	DEg	up
SHMT1	0.893443	0.858941	46	14.6941	6.70124	0.159963	0.127155	0.010769	6.68033	2.10909	3.1674	4.90164	2.07273	2.36483	14.9856	6.17768e-05	0.000723729	0.000378546	0.00699464	0.00182898	0.0394226	NA	DEg	up
CA10	0.983558	0.853023	22.9319	164.035	2.51664	0.871866	0.0988912	0.00528703	0.385246	23.8909	0.0161252	0.377049	24.1091	0.0156393	14.9825	0.0128592	0.0072709	0.0266407	0.0356733	0.00183168	0.0394506	NA	DEg	down
FAM49B	0.0963032	0.218172	167.69	147.696	1.23776	2.83389	0.00732716	0.0188261	214.344	120.691	1.77598	151.541	115.473	1.31235	14.9799	0.002737	0.000320403	0.00808501	0.0036016	0.00183387	0.0394676	NA	DEg	up
PET100	0.0281499	0.113176	17.3743	11.8913	2.63765	2.25586	0.131804	0.159457	24.4344	11.0727	2.20672	16.8852	10.5455	1.60119	14.9664	0.00107813	0.00790338	0.00390047	0.0376709	0.00184555	0.0396582	NA	DEg	up
TMEM256P2	0.805754	0.963636	27.1753	22.5	1.07976	18469.8	0.0382149	0.998783	7.41803	0.727273	10.1998	5.27869	0.818182	6.45173	14.9533	0.000154774	0.0474165	0.000804995	0.0983863	0.00185699	0.0397825	NA	DEg	up
TNFRSF10B	0.795837	0.597073	117.914	71.2063	0.463512	1.20158	0.00391553	0.0165947	29.6393	28.8364	1.02785	24.0738	28.6909	0.839073	14.9302	0.000108276	0.0411883	0.000601606	0.0913651	0.00187725	0.040125	NA	DEg	down
ISL1	0.938774	0.963636	128.253	380.5	0.498072	14890.5	0.00386849	0.975084	11.123	11.0545	1.00619	7.85246	13.8364	0.567523	14.9007	0.000400089	5.75453e-05	0.00176108	0.000832971	0.00190351	0.040563	NA	DEg	down
PLEKHG3	0.788808	0.980667	28.7983	2.82144	0.464091	13151.3	0.0158597	0.999786	8.66393	0.0727273	119.129	6.08197	0.0545455	111.503	14.843	0.12018	0.198118	0.159278	0.281585	0.00195581	0.0415204	NA	DEg	up
ACACA	0.275519	0.402946	61.3894	97.7222	1.43817	0.752636	0.0228907	0.00764293	68.5902	56.9818	1.20372	44.4754	58.3455	0.762277	14.8238	0.00141032	0.00315408	0.00477961	0.0203354	0.00197355	0.0417396	NA	DEg	down
DAPK1-IT1	0.967213	1.04123e-06	36	0.545455	29.4352	0.0237472	0.449837	0.0417202	1.62295	0.4	4.05738	1.18033	0.545455	2.16393	14.8073	0.00214516	0.00116714	0.00668598	0.00999086	0.00198898	0.0419793	NA	DEg	up
NEFL	0.0402975	0.12972	624.493	528.627	1.14988	0.590259	0.00183792	0.00111534	819.443	509.436	1.60853	599.328	460.055	1.30273	14.8067	4.66254e-09	0	8.83895e-08	0	0.00198951	0.0419793	NA	DEg	up
CDK16	0.139285	0.232786	118.516	86.5232	2.4621	1.2664	0.0203516	0.0144254	157.598	69.0182	2.28343	102.008	66.3818	1.53669	14.8028	0.00063599	0.0020507	0.00256278	0.0151879	0.00199316	0.0419793	NA	DEg	up
H3F3A	0	0.018181	128.885	102.5	6.38912	4.38198	0.0472308	0.0409984	185.852	103.545	1.79489	128.885	100.636	1.2807	14.8021	0	2.76594e-11	0	8.02484e-10	0.00199383	0.0419793	NA	DEg	up
AC131182.1	0.950738	0.981818	9.48429	69	8.65646	15041.3	0.477183	0.995434	0.532787	1.94545	0.273862	0.467213	1.25455	0.372416	14.7923	0.00436031	0.00106318	0.0116339	0.00931049	0.00200302	0.0421413	NA	DEg	down
CDC42EP1	0.835676	0.980667	16.2614	2.82144	3.48606	13151.3	0.176532	0.999786	3.42623	0.0181818	188.443	2.67213	0.0545455	48.9891	14.788	0.136886	0.0949053	0.177886	0.160696	0.0020071	0.04218	NA	DEg	up
ADGRG1	0.00816519	0.089661	201.2	170.506	2.31335	1.36282	0.011367	0.00792942	280.762	167.527	1.67592	199.557	155.218	1.28566	14.7859	0.006478	0	0.0159027	0	0.00200907	0.04218	NA	DEg	up
RBM15B	0.579842	0.636283	33.438	61.4864	0.552802	2.63677	0.0162633	0.0411204	18.041	24	0.751708	14.0492	22.3636	0.628215	14.7856	0.0184575	0.000624705	0.0353374	0.00622187	0.00200936	0.04218	NA	DEg	down
TPP1	0.556964	0.761197	65.1059	32.8152	1.98102	1.4492	0.0295292	0.0422946	37.4672	8.03636	4.66221	28.8443	7.83636	3.68082	14.7669	0.00394887	0.0221933	0.0107554	0.0669815	0.00202712	0.0425212	NA	DEg	up
BHLHE22	0.989713	0.856623	1.59362	20.797	18612.2	0.616198	0.999914	0.0287765	0.0163934	3.83636	0.00427317	0.0163934	2.98182	0.0054978	14.7636	0.336411	0.210996	0.38565	0.295401	0.00203026	0.0425237	NA	DEg	down
SMAD1-AS2	0.967213	0.90089	56.75	18.5285	53.8668	0.775116	0.486968	0.040154	2.0082	1.61818	1.24102	1.86066	1.83636	1.01323	14.7539	0.000827701	0.00211433	0.00317417	0.0154873	0.00203953	0.042686	NA	DEg	up
HK2	0.0741676	0.25749	165.593	263.872	0.751596	0.64614	0.0045183	0.00244271	231.172	208.509	1.10869	153.311	195.927	0.782492	14.6967	6.79456e-14	7.73129e-05	2.69882e-12	0.00107481	0.00209511	0.0437518	NA	DEg	down
ACVR2A	0.259417	0.102718	136.91	220.464	1.16166	0.898364	0.00841343	0.00405835	137.73	199.073	0.691855	101.393	197.818	0.512559	14.6929	1.97737e-07	0.0117264	2.44805e-06	0.0471102	0.00209886	0.0437967	NA	DEg	down
AC022150.4	0.551307	0.826597	87.8325	74.3416	0.947839	0.594832	0.0106762	0.00793783	57.2623	15.1818	3.77177	39.4098	12.8909	3.05718	14.6777	0.0841549	0.444284	0.118104	0.542391	0.00211384	0.0440449	NA	DEg	up
DYNLL1	0.0572098	0.0909086	189.045	146.6	1.86624	3.95214	0.00977543	0.026251	252.172	141.927	1.77677	178.23	133.273	1.33733	14.6573	4.70236e-10	0.000902762	1.0601e-08	0.00830914	0.00213419	0.0444032	NA	DEg	up
PCTP	0.768491	0.927273	39.902	37	1.40521	55.9488	0.0340185	0.601931	11.6885	2.36364	4.94515	9.2377	2.69091	3.43293	14.6536	0.000116914	0.0239345	0.000641588	0.0694721	0.0021379	0.0444475	NA	DEg	up
RPL26P30	2.22171e-08	0.740305	1.84426	1.47025	0.0798322	13835.8	0.0414908	0.999894	2.62295	0.254545	10.3044	1.84426	0.381818	4.83021	14.6472	0.024375	0.000695738	0.0436304	0.00680742	0.00214432	0.0444988	NA	DEg	up
APH1B	0.60258	0.818164	50.036	91.1909	0.520117	2.55936	0.0102879	0.0272998	30.5984	13.1818	2.32125	19.8852	16.5818	1.19922	14.6456	0.000230383	0.0137226	0.00112544	0.0516184	0.00214599	0.0444988	NA	DEg	up
NPAS4	0.950773	0.981818	34.6337	288	2.62264	10157.4	0.0703944	0.972428	2.54918	3.4	0.749759	1.70492	5.23636	0.325592	14.6363	0.0115655	0.00114933	0.024602	0.00987063	0.00215535	0.0446125	NA	DEg	down
EBPL	0.367389	0.540471	68.9829	36.5591	1.6036	1.35914	0.0227183	0.0358439	57.1557	16.5091	3.46208	43.6393	16.8	2.59758	14.6276	0.0319043	0.00739105	0.0539498	0.036053	0.00216416	0.0447604	NA	DEg	up
C19orf81	0.785806	0.980667	5.81669	2.82144	1.67099	13151.3	0.223166	0.999786	1.42623	0.0727273	19.6107	1.2459	0.0545455	22.8415	14.6262	0.217586	0.484345	0.264087	0.581405	0.00216567	0.0447604	NA	DEg	up
NACAP1	0.376749	3.64219e-08	0.736487	0.0727272	1.4117	18209.9	0.657159	0.999996	0.47541	0.0727273	6.53689	0.459016	0.0727273	6.31148	14.613	0.521734	0.170017	0.566102	0.25079	0.0021791	0.0449389	NA	DEg	up
ATP2B2	0.942844	0.743019	13.6239	35.022	0.632027	0.623555	0.0443342	0.0174932	1.13934	8.29091	0.137421	0.778689	9	0.0865209	14.605	0.281783	0.383362	0.330116	0.479991	0.00218727	0.0450744	NA	DEg	down
ZNF835	0.975056	0.963636	4.92909	51.5	14.8336	16725.5	0.750587	0.99693	0.0901639	2.16364	0.0416724	0.122951	1.87273	0.0656534	14.5868	0.00440705	0.00074529	0.0117101	0.0071251	0.00220606	0.0453707	NA	DEg	down
C8orf76	0.567659	0.823359	27.68	17.1894	1.40581	0.855711	0.0483332	0.0474205	15.5328	2.89091	5.37298	11.9672	3.03636	3.9413	14.584	0.060302	0.355114	0.0895206	0.451108	0.00220894	0.0453707	NA	DEg	up
GABARAPL2	0	0.054545	296.943	241.25	4.43963	3.38796	0.0147309	0.0138489	426.098	236.073	1.80495	296.943	228.091	1.30186	14.581	0	1.78333e-06	0	3.33339e-05	0.00221209	0.0453864	NA	DEg	up
PFDN5	0.016393	0.0545449	140.575	103.769	4.09901	4.48885	0.0283328	0.0414644	194.959	101.418	1.92233	138.27	98.1091	1.40935	14.5687	2.96383e-07	0.00170753	3.51916e-06	0.0133281	0.0022249	0.0455167	NA	DEg	up
TPD52	0.472239	0.683309	174.835	75.4393	0.987008	0.823698	0.00561369	0.0108008	120.434	22.7455	5.29488	92.2705	23.8909	3.86216	14.5583	0.000118315	0.0193283	0.000647673	0.0627322	0.00223578	0.0457061	NA	DEg	up
DNAJB6	0.0162838	0.090494	81.3743	109.83	2.62588	1.88418	0.0312605	0.0168661	112.287	100.291	1.11961	80.0492	99.8909	0.801366	14.5485	0.000355846	0.00853729	0.00159688	0.0394481	0.00224612	0.0457902	NA	DEg	down
RPS28P7	0.0223507	0.084623	8.87039	6.69372	2.74562	8.82244	0.236365	0.568597	10.9098	5.65455	1.92939	8.67213	6.12727	1.41533	14.548	0.000112032	0.00157997	0.000617843	0.0126568	0.00224661	0.0457902	NA	DEg	up
ACADM	0.213507	0.399938	85.6674	97.0202	1.04355	2.48918	0.0120348	0.0250145	97.2541	60.2364	1.61454	67.377	58.2182	1.15732	14.5474	7.67917e-07	0.0127905	8.22522e-06	0.0496773	0.00224729	0.0457902	NA	DEg	up
RBM38	8.01471e-08	0.911847	2.7459	8.66263	0.11539	0.657318	0.0403278	0.0705281	4.18852	0.545455	7.67896	2.7459	0.763636	3.59582	14.5252	0.171921	0.716092	0.215884	0.803646	0.00227081	0.0461795	NA	DEg	up
GSTP1	0.138974	0.325324	99.7665	70.0939	1.96327	1.5167	0.0192989	0.0211799	117.656	45.2364	2.60091	85.9016	47.2909	1.81645	14.524	2.48859e-05	0.0375921	0.000174254	0.0870806	0.00227206	0.0461795	NA	DEg	up
PPM1G	0.204775	0.260497	102.456	92.224	2.24354	0.879963	0.0214284	0.00945139	117.811	67.8545	1.73624	81.4754	68.2	1.19465	14.5204	0.00576119	4.5181e-06	0.0145402	7.95495e-05	0.00227596	0.0461919	NA	DEg	up
HOXB2	1	0.890253	0	89.1304	1	1.18023	1	0.0130686	0	9.38182	0	0	9.78182	0	14.4998	0.873871	0.998195	0.893282	1	0.00229806	0.046373	NA	DEg	down
SORCS3	1	0.889541	0	53.0017	1	1.13646	1	0.0209919	0	4.90909	0	0	5.85455	0	14.4998	0.990031	0.999987	0.995927	1	0.00229806	0.046373	NA	DEg	down
IFI44	1	0.890852	0	87.6209	1	1.98375	1	0.0221389	0	12.4909	0	0	9.56364	0	14.4998	0.638828	0.999999	0.6759	1	0.00229806	0.046373	NA	DEg	down
NRGN	1	0.862865	0	3.31459	1	1.19527	1	0.265035	0	0.472727	0	0	0.454545	0	14.4998	0.991441	1	0.995927	1	0.00229806	0.046373	NA	DEg	down
RPS27AP7	1	0.88937	0	7.72436	1	3.9371	1	0.337616	0	0.763636	0	0	0.854545	0	14.4998	0.376681	1	0.425384	1	0.00229806	0.046373	NA	DEg	down
AC008060.2	1	0.875642	0	2.6317	1	4.79034	1	0.645421	0	0.272727	0	0	0.327273	0	14.4998	0.46491	1	0.511263	1	0.00229806	0.046373	NA	DEg	down
EEF1A1P8	0.20417	0.87588	0.51498	1.31837	98.3741	17715.4	0.994792	0.999926	0.385246	0.127273	3.02693	0.409836	0.163636	2.50455	14.4979	0.0829411	0.1929	0.116593	0.276347	0.0023001	0.0463809	NA	DEg	up
MTRNR2L10	0.114397	0.569917	1.18471	1.26826	10001.6	10806.8	0.999882	0.999883	1.11475	0.436364	2.55464	1.04918	0.545455	1.9235	14.4872	0.0013419	0.00254004	0.00459468	0.0174802	0.00231174	0.0465489	NA	DEg	up
RCAN3	0.48077	0.7452	41.0759	58.7982	0.387846	2.03265	0.00935387	0.0334148	30.5082	16.0364	1.90244	21.3279	14.9818	1.42358	14.4695	6.27277e-07	0.0107236	6.85077e-06	0.0448924	0.00233103	0.0468369	NA	DEg	up
AKAP9	0.0163761	0.0149963	252.087	216.741	2.33271	1.08065	0.00916872	0.00496115	341.869	217.491	1.57188	247.959	213.491	1.16145	14.455	0.000207013	0	0.00102554	0	0.00234692	0.0470889	NA	DEg	up
BX322650.1	0.991803	4.59239e-09	66	0.0363636	12892.3	10070.9	0.994907	0.999996	0.286885	0.0363636	7.88934	0.540984	0.0363636	14.877	14.4458	0.0112543	0.00162561	0.0241282	0.0129447	0.00235712	0.0472599	NA	DEg	up
SIAE	0.704187	0.717735	63.0381	18.358	1.63087	0.298041	0.0252188	0.0159755	27.1475	4.94545	5.48939	18.6475	5.18182	3.59865	14.4373	0.0480976	0.00176644	0.074278	0.0136716	0.00236649	0.047414	NA	DEg	up
AL137847.1	3.25598e-08	0.963636	1.06557	64.5	0.0466059	6.10011	0.041905	0.0864037	1.16393	1.94545	0.598284	1.06557	2.34545	0.454314	14.3988	0.000168187	0.00848785	0.000865314	0.0393057	0.00240966	0.048177	NA	DEg	down
ZNF354C	0.847255	0.690826	36.5443	74.0389	0.908707	2.36569	0.0242626	0.0309627	6.79508	20.9273	0.3247	5.58197	22.8909	0.243851	14.3882	0.0215669	0.0118745	0.0398438	0.0474483	0.00242165	0.0483344	NA	DEg	down
EFHB	0.897176	0.945455	111.045	99	0.600349	18391.3	0.00537731	0.994646	14.3525	5.01818	2.86009	11.418	5.4	2.11445	14.3855	0.00106373	8.52986e-06	0.00386827	0.000143015	0.00242471	0.0483344	NA	DEg	up
CNOT7	0.0326929	0.125706	243.968	173.272	1.9	1.28829	0.00772774	0.00738021	333.107	163.164	2.04155	235.992	151.491	1.5578	14.3845	2.95443e-05	0	0.000202204	0	0.00242585	0.0483344	NA	DEg	up
MMADHC	0.163575	0.0877852	139.303	207.228	1.7694	1.07854	0.0125425	0.00517767	160.516	192.218	0.835074	116.516	189.036	0.61637	14.3842	0.00656918	0.00183739	0.016069	0.0140445	0.00242617	0.0483344	NA	DEg	down
RWDD4P1	3.56723e-08	0.943973	0.352459	21.4181	0.0966297	1.25524	0.215168	0.0553618	0.360656	1.23636	0.291707	0.352459	1.2	0.293716	14.3638	0.0028508	0.00323827	0.00835459	0.0206922	0.00244953	0.048731	NA	DEg	down
FBLN2	0.851867	0.981818	59.0961	133	1.49025	13257.2	0.0245972	0.990067	13.7377	3.74545	3.66783	8.7541	2.41818	3.62012	14.3609	0.000304302	0.00765146	0.00141113	0.0369184	0.00245285	0.0487448	NA	DEg	up
SLC2A1	0.154784	0.343019	217.569	137.516	1.32972	1.17296	0.00607459	0.00845745	258.246	91.3636	2.82657	183.893	90.3455	2.03545	14.3573	0.0043685	0.0353695	0.0116464	0.0846257	0.00245706	0.0487448	NA	DEg	up
FLRT2	0.708048	0.722614	66.0615	231.185	0.953298	0.70515	0.0142252	0.00304089	25.9836	58.1091	0.447152	19.2869	64.1273	0.300759	14.3572	0.000795597	0.000777214	0.00306702	0.0073461	0.00245715	0.0487448	NA	DEg	down
PRKG2	0.932607	0.793601	25.4196	37.7028	0.125352	0.932868	0.00490711	0.0241452	2.45082	7.6	0.322476	1.71311	7.78182	0.220143	14.3539	0.349482	0.391603	0.398853	0.488442	0.00246092	0.0487852	NA	DEg	down
WISP2	0.760051	0.981818	0.273283	11.9999	19184.4	14528.7	0.999986	0.999175	0.0737705	0.236364	0.312106	0.0655738	0.218182	0.300546	14.3423	0.0486794	0.00165977	0.0750165	0.0130609	0.0024744	0.0489868	NA	DEg	down
RNA5SP469	0.689074	0.930266	3.2162	2.08586	3.4161	2.54969	0.51507	0.55003	1.16393	0.109091	10.6694	1	0.145455	6.875	14.3411	0.355657	0.773019	0.404792	0.858581	0.00247574	0.0489868	NA	DEg	up
LINC00324	0.965688	0.759052	16.7221	36.2206	1.12698	0.390259	0.0631396	0.0106597	0.770492	8.29091	0.0929321	0.57377	8.72727	0.0657445	14.3406	0.13755	0.394559	0.178609	0.491211	0.00247631	0.0489868	NA	DEg	down
RPL23	0	0.0181804	340.123	244.037	2.02088	3.06384	0.00590653	0.0123992	455.795	245.745	1.85474	340.123	239.6	1.41954	14.3249	2.28948e-05	0.00101236	0.000162184	0.00906777	0.0024947	0.0492466	NA	DEg	up
SNX6	0.14692	0.196095	154.474	87.3464	1.57119	1.25035	0.0100688	0.0141128	194.098	75.3455	2.57611	131.779	70.2182	1.8767	14.3228	0.0392403	0.00112317	0.0630662	0.00972053	0.00249708	0.0492485	NA	DEg	up
AC092378.1	0.975287	0.981818	5.30689	120	14261	13701.8	0.999628	0.991318	0.213115	0.2	1.06557	0.131148	2.18182	0.0601093	14.3218	0.00721966	0.000787193	0.0172739	0.0074299	0.00249829	0.0492485	NA	DEg	down
TRHDE-AS1	0.841608	0.981818	61.5821	100	0.984968	17858.6	0.0157426	0.994432	17.8934	1.76364	10.1458	9.7541	1.81818	5.36475	14.3167	0.000213775	0.0283603	0.00105278	0.0753979	0.00250429	0.0493322	NA	DEg	up
ULBP1	7.04087e-09	1.05903e-07	1.81147	3.45455	0.0737683	0.00943248	0.0391293	0.00272302	2	3.25455	0.614525	1.81148	3.45455	0.524374	14.3029	4.87558e-05	0.0444114	0.000308679	0.0944648	0.00252054	0.0496177	NA	DEg	down
AL359736.1	0.842871	1	3.44293	0	6.94978	1	0.668717	1	0.606557	0	Inf	0.540984	0	Inf	14.2976	0.524514	0.999999	0.568749	1	0.00252677	0.0496362	NA	DEg	up
HCG11	0.818277	1	49.4807	0	0.333783	1	0.00670052	1	11.9672	0	Inf	8.9918	0	Inf	14.2976	0.457637	0.99999	0.504161	1	0.00252677	0.0496362	NA	DEg	up
PLXNA1	0.179183	0.354433	90.5236	60.8347	1.62932	1.04039	0.0176806	0.0168143	111.508	36.8545	3.02563	74.3033	39.2727	1.89198	14.2888	0.010868	0	0.0235309	0	0.00253723	0.0497914	NA	DEg	up
DIO3OS	0.734845	0.921971	38.3631	31.9231	1.33539	0.246497	0.0336384	0.00766243	18.418	2.21818	8.30321	10.1721	2.49091	4.0837	14.2825	0.301291	0.377438	0.349654	0.473716	0.00254476	0.0498503	NA	DEg	up
MTND1P23	1.76136e-07	1	0.180328	0	0.655398	1	0.784226	1	0.188525	0	Inf	0.180328	0	Inf	14.2778	0.798736	0.999953	0.825455	1	0.0025504	0.0498915	NA	DEg	up

## Sheet: Table S5
DEGs name	emd	pvalue	padjust
LINC00115	14.4167	0	0
C1QTNF12	12.5	0	0
ANKRD65	12.4444	0	0
MMEL1	21.8	0	0
LINC00982	15.5385	0	0
AL512383.1	10	0	0
ARHGEF16	27.4615	0	0
RNF207	12.6667	0	0
RPL7P11	18	0	0
RBP7	18.5	0	0
NPPA	10.4	0	0
ESPNP	14.4286	0	0
PADI2	11.5	0	0
PAX7	12.9231	0	0
RSRP1	11.6848	0	0
CD52	21	0	0
WASF2	10.7641	0	0
PTPRU	11.2432	0	0
COL16A1	17	0	0
AL513327.2	11.5	0	0
RNU6-510P	13	0	0
NT5C1A	25	0	0
MFSD2A	11.15	0	0
NFYC-AS1	12.7143	0	0
TIE1	29.4	0	0
KIF2C	10.75	0	0
TSPAN1	26.1429	0	0
ELAVL4	13.9204	0	0
AL671986.1	22.5	0	0
RAB3B	17.9203	0	0
RN7SL788P	29.5	0	0
DNAJC19P7	22	0	0
ANAPC10P1	11.375	0	0
EEF1GP7	15	0	0
GPX7	11.3745	0	0
JUN	15.5416	0	0
NFIA	11.5481	0	0
AC103923.1	23.4762	0	0
AK4	12.0545	0	0
PDE4B	13.5504	0	0
WLS	10.4821	0	0
PTGER3	10.3143	0	0
NEGR1	12.7852	0	0
GDI2P2	13.0238	0	0
DLSTP1	11.25	0	0
NSRP1P1	10.7	0	0
AC103591.3	21	0	0
WDR63	28.4286	0	0
COL24A1	14.6667	0	0
ELOCP19	19	0	0
AL590094.1	16.8739	0	0
TGFBR3	31.3333	0	0
AL109613.1	18	0	0
RTCA-AS1	10.6638	0	0
GPR61	11	0	0
GSTM2	10.0146	0	0
AL158847.1	19	0	0
MAGI3	13.1651	0	0
ATP1A1	10.6575	0	0
AL157902.2	25	0	0
SPAG17	28.625	0	0
PDZK1	11.6667	0	0
LIX1L-AS1	10.6667	0	0
HIST2H2BE	15.2417	0	0
CTSK	13.1833	0	0
AL162258.1	14.3333	0	0
C1orf61	19.3857	0	0
CRABP2	11.8173	0	0
SH2D2A	18.6667	0	0
PEAR1	14.5	0	0
TAGLN2	13.414	0	0
IGSF9	12.2887	0	0
PEA15	12.4069	0	0
TSTD1	17.1492	0	0
PRRX1	36	0	0
DNM3OS	10.75	0	0
AL513329.1	10.625	0	0
BRINP2	10.4231	0	0
ANGPTL1	10.0714	0	0
RGSL1	62	0	0
LAMC1	11.6391	0	0
AL356273.3	11.3864	0	0
ZNF101P2	10.5	0	0
KCNT2	11.365	0	0
FAM204BP	15	0	0
LHX9	18.5176	0	0
AC099336.1	11.9167	0	0
ADORA1	20.6667	0	0
FMOD	30	0	0
AL592114.1	13.6404	0	0
AL512306.1	18.3333	0	0
RF00139	18.8	0	0
PLXNA2	10.882	0	0
PPP2R5A	12.625	0	0
2024-03-02	20.8	0	0
WNT9A	27.2222	0	0
TAF5L	10.0417	0	0
GALNT2	10.9535	0	0
NLRP3	18.5	0	0
OR2W3	26.5	0	0
AC079779.2	15.75	0	0
SNORA80B	18.5	0	0
AC007249.2	26.25	0	0
KCNF1	15.5	0	0
MYCN	10.8961	0	0
GTF3C2-AS1	11.2857	0	0
RNU6-986P	13	0	0
C2orf16	10.0556	0	0
AC092164.1	25.5	0	0
GALNT14	11.9875	0	0
SIX3	11.7522	0	0
SOCS5	15.0568	0	0
PRORSD1P	29	0	0
EFEMP1	33.4	0	0
MIR217HG	11.4943	0	0
BCL11A	10.9864	0	0
AC010733.1	13.8571	0	0
FBXO48	10.2321	0	0
ARHGAP25	23	0	0
TGFA	14.2857	0	0
ANKRD53	17.5	0	0
AC006461.1	10.5	0	0
EMX1	17.4545	0	0
ACTG2	20.0833	0	0
WDR54	10.823	0	0
REEP1	10.3793	0	0
AC116050.2	13.5	0	0
ANKRD23	10.3929	0	0
CNGA3	16.3115	0	0
AC019097.1	12.6667	0	0
LINC01102	11.5341	0	0
FHL2	18.25	0	0
MERTK	18.2	0	0
AC110769.3	19	0	0
STEAP3	23.25	0	0
AC012508.1	14.125	0	0
LINC02572	11.75	0	0
FAR2P3	11.7	0	0
LYPD1	10.258	0	0
LRP1B	16.697	0	0
AC019226.1	21	0	0
RF00554	15.5714	0	0
RND3	22.1438	0	0
AC012066.1	12.125	0	0
CD302	13.6667	0	0
PLA2R1	17.5	0	0
TBR1	28.5198	0	0
SCN2A	10.2627	0	0
SCN9A	11.568	0	0
DLX2	13.6111	0	0
ITGA6	11.2157	0	0
AC078883.3	11.8571	0	0
CDCA7	11.0833	0	0
CHRNA1	30.2	0	0
TTC30B	11.303	0	0
NEUROD1	13.9103	0	0
AC013733.2	16.75	0	0
GULP1	16.6624	0	0
STAT4	23.6667	0	0
TMEFF2	14.1124	0	0
SGO2	11.7738	0	0
AC079354.3	14.5	0	0
KRT8P15	22.6	0	0
ZDBF2	10.9215	0	0
MDH1B	14.7273	0	0
UNC80	14.8964	0	0
ERBB4	15.8726	0	0
KRT8P30	24.5	0	0
PTPRN	10.8785	0	0
SGPP2	13.1429	0	0
SCG2	14.2285	0	0
SLC19A3	13.1667	0	0
AC009950.1	18.3333	0	0
ITM2C	10.6884	0	0
SNORD20	11.5	0	0
NPPC	11.0588	0	0
CHRNG	10.3333	0	0
RBM44	12.3333	0	0
UBE2F-SCLY	16.3333	0	0
AC005104.1	18.6	0	0
CHL1	15.6475	0	0
CNTN4-AS1	14.2	0	0
ITPR1-AS1	12.8333	0	0
AC022007.1	10.8696	0	0
GHRL	12	0	0
RFTN1	14.4064	0	0
AC090948.1	10.8333	0	0
PLCL2-AS1	17	0	0
THRB-IT1	15.5	0	0
LINC02084	20	0	0
EOMES	17.0847	0	0
LINC01980	21	0	0
TGFBR2	22	0	0
OSBPL10	13.5	0	0
COX6CP10	20	0	0
PLCD1	15.9711	0	0
RNU4-56P	14.6667	0	0
ZNF852	14.0707	0	0
ATRIP	10.5952	0	0
P4HTM	13.7413	0	0
KLHDC8B	23.0885	0	0
CCDC36	17.6667	0	0
TRAIP	11.875	0	0
GNAI2	11.6602	0	0
U73166.1	11.5	0	0
CISH	17.5	0	0
PCBP4	18.4195	0	0
TNNC1	24.5	0	0
IL17RD	11.2072	0	0
SYNPR-AS1	10.3333	0	0
LMOD3	27	0	0
RYBP	10.2712	0	0
LINC00960	11.0167	0	0
CHMP2B	11.4294	0	0
EPHA3	12.569	0	0
AC063944.1	15.4	0	0
BBX	11.2534	0	0
IFT57	11.2918	0	0
DPPA4	20.3636	0	0
AC112487.1	15.8	0	0
SIDT1-AS1	24.3333	0	0
AC092691.2	12.7222	0	0
FSTL1	12.6228	0	0
CASR	38	0	0
AC096861.1	11	0	0
PARP9	26.75	0	0
EFCAB12	27.3333	0	0
TRH	27.4662	0	0
AC083906.5	11.6364	0	0
ALG1L2	13.25	0	0
AC055733.2	10.6667	0	0
AC024933.1	22	0	0
RBP1	30.068	0	0
CLSTN2	11.5517	0	0
RASA2-IT1	11.3333	0	0
LINC02010	30	0	0
RNU6-505P	22.3333	0	0
ZIC4	15.2268	0	0
ZIC1	12.2438	0	0
ARHGEF26	12.2495	0	0
GPR149	11.7958	0	0
PLCH1	15.7179	0	0
LEKR1	25.125	0	0
VEPH1	13.8333	0	0
SCARNA7	12	0	0
KRT8P12	12.3333	0	0
SPTSSB	15	0	0
KRT8P13	14.0417	0	0
AC125618.1	21.5	0	0
CCDC39-AS1	11	0	0
KLHL6	18.2	0	0
ETV5-AS1	12.25	0	0
ST6GAL1	10.7957	0	0
MASP1	11.875	0	0
ACAP2-IT1	12.8333	0	0
AC124944.2	22	0	0
LINC01063	11.3333	0	0
FAM53A	18.6667	0	0
NAT8L	10.9732	0	0
TADA2B	15.7778	0	0
LINC01182	15	0	0
C1QTNF7	11.75	0	0
SLIT2	10.0346	0	0
NWD2	15.4167	0	0
FAM114A1	12.7333	0	0
KLHL5	11.0316	0	0
LIMCH1	12.2429	0	0
PHOX2B	38.6667	0	0
AC107068.1	11.587	0	0
OCIAD2	10.9283	0	0
PDGFRA	20.2	0	0
EPHA5	11.2203	0	0
AC096720.1	18	0	0
LINC02562	31	0	0
STBD1	13.0909	0	0
CCDC158	14.6	0	0
AC112249.1	17.2857	0	0
GAPDHP60	11.1905	0	0
MMRN1	14.7078	0	0
ENPEP	19.625	0	0
ANK2	14.1249	0	0
SPRY1	13.9247	0	0
LINC01091	12.8333	0	0
AC099340.1	12.2727	0	0
AC108062.1	12.9	0	0
AC112236.2	12.25	0	0
CLGN	10.4814	0	0
GYPE	14	0	0
FBXW7-AS1	17.25	0	0
ANXA2P1	16.8333	0	0
DCHS2	18.7778	0	0
PDGFC	15.9	0	0
GRIA2	16.8291	0	0
PALLD	12.0621	0	0
GALNTL6	11.0333	0	0
AC097534.1	13.25	0	0
HMGB2	10.7817	0	0
SPATA4	22	0	0
LINC02363	11.2	0	0
LINC02427	12.625	0	0
CASP3	13.2595	0	0
PDLIM3	16.1667	0	0
AC021087.1	15.25	0	0
AC021087.2	18.0714	0	0
SLC12A7	11.2525	0	0
LINC01018	19.4	0	0
ADCY2	17.8569	0	0
AC093305.1	14.0909	0	0
MYO10	11.9846	0	0
CDH18-AS1	29.8	0	0
ADAMTS12	23.2	0	0
RPL21P54	12.8	0	0
RNU6-1190P	17.3333	0	0
OSMR	21	0	0
PLCXD3	13.5	0	0
AC025171.2	19.4	0	0
AC093297.1	21.3333	0	0
GPX8	28.1	0	0
RAB3C	20.8109	0	0
PDE4D	12.8923	0	0
AC022445.1	25.2	0	0
AC008498.2	29	0	0
AC122718.2	11.75	0	0
AC112206.2	20.875	0	0
AC106798.1	23	0	0
AC008953.1	15.1667	0	0
RNU6-658P	16.5	0	0
LHFPL2	14	0	0
BHMT	19	0	0
VCAN	12.448	0	0
TMEM161B-AS1	12.9259	0	0
LINC00461	21.3717	0	0
ADGRV1	10.3753	0	0
NR2F1-AS1	10.7626	0	0
AC008840.1	22.25	0	0
PCSK1	16.1276	0	0
CAST	11.4893	0	0
AC008906.1	21	0	0
EFNA5	16.0425	0	0
LINC01023	15.3	0	0
AC010261.2	10.3333	0	0
TRIM36-IT1	12.9283	0	0
AC034236.3	21.5	0	0
KRT8P33	11.6545	0	0
ALDH7A1	11.7301	0	0
CCDC192	18.2	0	0
P4HA2	16.0224	0	0
PDLIM4	12.3973	0	0
FSTL4	10.25	0	0
SLC25A48	17	0	0
RNU6-460P	12.1	0	0
EGR1	10.5468	0	0
CYSTM1	13.518	0	0
PCDHGB9P	15.8667	0	0
LINC01844	16.5476	0	0
RPS20P4	10.25	0	0
ARSI	27.3333	0	0
GALNT10	10.6182	0	0
RPL7P20	15.5	0	0
TENM2	15.3981	0	0
AC027312.1	11	0	0
SNORA74B	15.6667	0	0
LINC01484	20	0	0
NSG2	15.3709	0	0
GAPDHP71	21.5333	0	0
AC138956.1	14	0	0
LINC01574	10.6667	0	0
PDLIM7	13.806	0	0
RN7SKP150	13.5	0	0
AL138881.1	27.3333	0	0
F13A1	14.25	0	0
AL031058.1	19.25	0	0
NEDD9	13.4333	0	0
AL157373.2	15	0	0
CD83	10.7778	0	0
RNU6-522P	11.3333	0	0
CAP2	11.8851	0	0
ID4	10.0769	0	0
BOLA2P3	16.5	0	0
HLA-E	21.0909	0	0
CLIC1	19.8838	0	0
RN7SL200P	20.3333	0	0
HSPE1P11	14.5	0	0
AL355385.1	16.6667	0	0
POLH-AS1	15.2	0	0
RSPH9	11.9027	0	0
SLC29A1	10.3806	0	0
TFAP2B	17.5513	0	0
EFHC1	10.0841	0	0
AL512422.1	10.5714	0	0
AL021368.3	11	0	0
KHDRBS2	10.825	0	0
ADGRB3	10.3271	0	0
AL583856.2	23.1429	0	0
KCNQ5	27.4286	0	0
COL12A1	26.5	0	0
MYO6	11.9227	0	0
AL359715.2	23	0	0
C6orf163	11.0455	0	0
AL049697.3	17.5	0	0
GPR63	10.8125	0	0
AL589740.1	19.7644	0	0
POU3F2	13.3879	0	0
LIN28B	20.6674	0	0
PREP	11.2456	0	0
Z98200.1	29	0	0
NR2E1	38.5	0	0
CD164	10.5621	0	0
SLC16A10	11.6667	0	0
BRD7P4	16.6667	0	0
TUBE1	10.3987	0	0
LAMA4	30.8	0	0
SLC35F1	12.0821	0	0
FABP7	10.6617	0	0
TPD52L1	17.5	0	0
HEY2	29.5	0	0
RSPO3	17.7973	0	0
AL590006.1	18.875	0	0
TMEM244	19.25	0	0
CTGF	13.7143	0	0
MYB	10	0	0
MAP3K5	17	0	0
OLIG3	28	0	0
PERP	12.1648	0	0
RAB32	23.8182	0	0
RPS18P9	10.5588	0	0
ULBP3	10.827	0	0
OPRM1	18.75	0	0
SRP72P2	12.9	0	0
SYTL3	10.3182	0	0
EZR	14.6435	0	0
PACRG-AS3	25.1667	0	0
TCTE3	13.7333	0	0
LFNG	19	0	0
AC073316.3	13.3333	0	0
THSD7A	20.3164	0	0
ETV1	11.6633	0	0
DGKB	14.6667	0	0
AC005014.2	19.3333	0	0
AC007091.1	22.8333	0	0
AC005062.1	11.8462	0	0
KLHL7-AS1	15.5	0	0
SNX10	10.7495	0	0
AC004080.1	10.6667	0	0
TMSB4XP3	14	0	0
CRHR2	15.5882	0	0
PPP1R17	20.3529	0	0
MIR548N	10	0	0
DPY19L2P1	12.2778	0	0
EPDR1	11.2889	0	0
GCK	10.8583	0	0
DDC	13.8054	0	0
VSTM2A-OT1	14	0	0
AC073349.2	14.3333	0	0
AC008267.1	13	0	0
CLDN4	23.5455	0	0
RNA5SP233	22	0	0
AC007000.3	18.25	0	0
ABCB4	23.4615	0	0
AC003991.1	18.6667	0	0
AC002429.1	15.5	0	0
PON2	18.687	0	0
DYNC1I1	11.7136	0	0
SLC25A13	12.2036	0	0
DLX6	16.875	0	0
TAC1	11.5709	0	0
AC079781.3	17	0	0
ACHE	10.9925	0	0
TRIM56	13.4333	0	0
AC006329.1	21.6667	0	0
AC073517.1	12	0	0
DPY19L2P2	10.9643	0	0
RELN	21.1827	0	0
RWDD4P1	14.7059	0	0
AC004884.2	12.3333	0	0
FOXP2	13.1162	0	0
TES	11.5624	0	0
CPED1	21.3333	0	0
PTPRZ1	11.5514	0	0
AASS	14.7756	0	0
FEZF1	23.5295	0	0
FEZF1-AS1	20.3095	0	0
AC073323.1	15.6	0	0
AC000123.3	18.2	0	0
CPA5	17.5	0	0
MEST	14.3016	0	0
AC016831.1	27.25	0	0
AC078842.1	21.6	0	0
MGAM	13.2	0	0
ZBED6CL	18	0	0
RARRES2	20.3333	0	0
TMEM176A	10.7131	0	0
VIPR2	15.0833	0	0
CD99P1	12.4375	0	0
LINC00102	18.3333	0	0
ANOS1	10.75	0	0
RF00493	10	0	0
ZNF157	12.4444	0	0
USP27X-AS1	31.5	0	0
DGKK	25.9	0	0
MSN	16.1373	0	0
ARR3	20.3333	0	0
RAB41	11.15	0	0
FOXO4	18.5	0	0
MAGEE1	16.25	0	0
POU3F4	10.9253	0	0
AC003001.1	20	0	0
ARMCX1	12.3894	0	0
MTCYBP32	16.25	0	0
RNF128	26.3333	0	0
CAPN6	20.3833	0	0
KLHL13	12.755	0	0
IL13RA1	20.1538	0	0
SLC25A5-AS1	13.25	0	0
SOWAHD	21	0	0
AKAP14	10.8333	0	0
RHOXF2	12.4762	0	0
FGF13	12.7827	0	0
FMR1-IT1	13.25	0	0
MAMLD1	10.125	0	0
RPL19P21	10.8333	0	0
GABRE	26.8	0	0
ARHGAP4	13.725	0	0
SPAG11B	18.5	0	0
PPP1R3B	23.3077	0	0
C8orf48	14.9667	0	0
AC124242.1	21	0	0
NAT1	17	0	0
AC100800.1	10.2	0	0
CSGALNACT1	10.9524	0	0
NUDT18	27.9	0	0
TNFRSF10C	23	0	0
TNFRSF10A	21.5	0	0
AC024958.1	13	0	0
NEFM	13.5192	0	0
CLU	14.5796	0	0
INTS9-AS1	23.25	0	0
AC067838.1	20	0	0
AF279873.3	21.25	0	0
STAR	14.6	0	0
PLEKHA2	24.3333	0	0
AC103724.4	19	0	0
PXDNL	14	0	0
AC022034.2	20.3333	0	0
AC022679.1	19.6	0	0
AC018861.2	29	0	0
RRS1	12.0833	0	0
H2AFZP2	16.1429	0	0
VENTXP6	19.25	0	0
ZFHX4	12.2617	0	0
PEX2	10.9575	0	0
AC009686.1	18.5	0	0
HMGB1P41	10	0	0
AC132219.2	24.3333	0	0
CPNE3	12.0905	0	0
CNGB3	11.75	0	0
CALB1	14.3978	0	0
SDC2	23.5849	0	0
CPQ	18	0	0
STK3	15.4615	0	0
AP003696.1	24.2	0	0
BAALC	19.0021	0	0
RIMS2	11.0025	0	0
AC007751.2	11.0308	0	0
AC079061.1	16.8333	0	0
TNFRSF11B	17.6667	0	0
ZHX1-C8orf76	13.375	0	0
UBA52P5	17	0	0
ATAD2	10.25	0	0
ANXA13	14.6	0	0
NDRG1	11.8238	0	0
AC067931.2	18.5	0	0
AC100803.3	14.25	0	0
ARC	10.9015	0	0
C8orf31	11.125	0	0
EPPK1	16.2617	0	0
RECQL4	11.5	0	0
SMARCA2	10.3365	0	0
RLN1	20.5	0	0
AL353718.1	15.8571	0	0
NDUFA5P3	18.5	0	0
SLC24A2	22.8571	0	0
CDKN2B-AS1	14.5833	0	0
TCEA1P4	18.3333	0	0
AQP3	29.5	0	0
PTENP1	11.3333	0	0
PHF24	15.3333	0	0
UNC13B	12.4595	0	0
TPM2	23.2	0	0
RF02275	12.1429	0	0
AL138752.2	10.1667	0	0
ZNF658B	11.7	0	0
ANKRD20A1	10	0	0
RORB-AS1	18.375	0	0
RORB	17.3717	0	0
AL137847.1	20.5588	0	0
NTRK2	18.5207	0	0
DAPK1-IT1	13.5	0	0
SEMA4D	10.93	0	0
GRIN3A	10.1458	0	0
ABCA1	24.4829	0	0
KLF4	30	0	0
EPB41L4B	10.5	0	0
AL135787.1	20	0	0
C9orf147	11.7143	0	0
KIF12	15	0	0
WHRN	11.6803	0	0
AL133284.1	17.75	0	0
AL161911.1	10	0	0
GSN	11.3803	0	0
AL596244.1	10.8	0	0
PTGS1	17	0	0
AC007066.1	17	0	0
DENND1A	14.9143	0	0
LHX2	19.7085	0	0
RABEPK	10.1306	0	0
PBX3	13.1037	0	0
AL445222.1	14.75	0	0
SH2D3C	12.1709	0	0
BARHL1	15	0	0
ADAMTSL2	22.6	0	0
DBH	32.4	0	0
PGGHG	15.8333	0	0
LRRC56	13.8	0	0
CD81-AS1	16.2727	0	0
KCNQ1-AS1	10.25	0	0
CDKN1C	13.4478	0	0
FAM86GP	21.8333	0	0
OR56A4	12.4	0	0
HPX	14.8095	0	0
ZNF215	15.5	0	0
SNORA3B	11.1429	0	0
MRVI1	16.3333	0	0
DKK3	10.7733	0	0
TEAD1	12.0098	0	0
CALCB	24.8333	0	0
KCNJ11	18	0	0
AC027544.2	31.6667	0	0
SLC17A6	10.53	0	0
BBOX1	22.6667	0	0
BBOX1-AS1	17	0	0
RCN1	10.5711	0	0
AC132216.1	22.6667	0	0
ABTB2	10.5097	0	0
AL139174.1	10.0595	0	0
SLC1A2	11.4244	0	0
LDLRAD3	13.1766	0	0
TRAF6	12.4851	0	0
PPIAP41	10.6667	0	0
AC068205.2	12.5	0	0
TP53I11	11.8136	0	0
AC103855.2	25.6667	0	0
MDK	22.6611	0	0
YPEL5P2	12.6667	0	0
SERPING1	12.9049	0	0
OR5A1	24.5	0	0
CSKMT	10.619	0	0
AP001160.4	10.6	0	0
PYGM	12	0	0
CDCA5	21.375	0	0
NEAT1	15.9645	0	0
RIN1	23.4	0	0
SSH3	20.9286	0	0
TCIRG1	21	0	0
CPT1A	20.4615	0	0
FGF19	30.3333	0	0
ANO1	27	0	0
PDE2A	10.1605	0	0
AP002770.2	10.1667	0	0
AP003717.1	14.7143	0	0
LIPT2	10.7143	0	0
AP001922.5	14.3333	0	0
KCTD14	27	0	0
AP003110.1	20.4286	0	0
FAM181B	10	0	0
AP001831.1	20	0	0
PRSS23	15.2519	0	0
FAT3	13.5	0	0
AP003072.2	14.9	0	0
SCARNA9	11.8333	0	0
FUT4	25.5	0	0
PGR	29	0	0
ANGPTL5	26.6667	0	0
PDGFD	26.6667	0	0
GRIA4	11.3247	0	0
C11orf87	17.7516	0	0
AP002444.1	18.75	0	0
ZBTB16	11.2356	0	0
NNMT	23	0	0
RBM7	11.9046	0	0
TMPRSS13	21.6667	0	0
IL10RA	18.3333	0	0
MPZL3	19.3333	0	0
AP001267.2	15.8333	0	0
AP003392.4	11.5833	0	0
GRIK4	15.4286	0	0
AP003025.2	12.1667	0	0
PTP4A2P2	17.0833	0	0
NET1	12.5	0	0
AC069542.1	20	0	0
AL157895.1	27.75	0	0
NPM1P30	16.4286	0	0
C10orf113	25	0	0
RNU6-1141P	17.25	0	0
AL359697.1	27	0	0
AL513128.1	17.5	0	0
PIP4K2A	12.1906	0	0
RNA5SP304	14.5714	0	0
GPR158	11.85	0	0
MYO3A	12.2	0	0
HSPA8P3	28	0	0
FAM238C	12.3333	0	0
ZEB1	11.7675	0	0
ITGB1	14.3668	0	0
AK3P5	17	0	0
NRP1	23.1896	0	0
RNU6-795P	12	0	0
RASGEF1A	24.125	0	0
ALOX5	18.3333	0	0
AC069545.1	25	0	0
REEP3	12.7599	0	0
AL139240.1	14.3333	0	0
AL450311.2	18	0	0
PCBD1	12.6259	0	0
RNU6-883P	22.2	0	0
PLAU	24.2	0	0
AL596247.1	11.4	0	0
ADIRF-AS1	25.5	0	0
GLUD1	12.4614	0	0
PCGF5	27.3	0	0
KIF11	11.2222	0	0
XRCC6P1	18.2222	0	0
ACSM6	10.975	0	0
ENTPD1	13.8	0	0
BLNK	17.8333	0	0
HPSE2	16.7143	0	0
RNU2-59P	11	0	0
SH3PXD2A-AS1	23.3333	0	0
VWA2	25.3333	0	0
ABLIM1	12.241	0	0
EMX2OS	23.389	0	0
EMX2	19.3911	0	0
AL139121.1	21	0	0
AL513324.1	18.3333	0	0
RAB11FIP2	13.9836	0	0
AL139407.1	23.5	0	0
GNG10P1	24	0	0
PWWP2B	27.6667	0	0
AL451069.1	21.4286	0	0
ADGRA1-AS1	12.8333	0	0
AL360181.1	11.5	0	0
CYP2E1	29	0	0
LINC00942	14.2857	0	0
AC007618.1	49.3333	0	0
AC005865.2	11.5	0	0
LPAR5	17.6667	0	0
ALG1L10P	12.7143	0	0
AC092490.1	19.4	0	0
CLEC2A	11.75	0	0
KLRA1P	11.6538	0	0
YBX3	16.6923	0	0
TAS2R19	10.3333	0	0
AC078950.1	20	0	0
LINC01252	10.3333	0	0
GRIN2B	12.686	0	0
RN7SL67P	21.2	0	0
SLCO1A2	23	0	0
AC009318.3	23	0	0
AC009318.2	22.1667	0	0
SINHCAF	14.2548	0	0
DENND5B-AS1	12.2	0	0
AC084824.5	14.3	0	0
PLEKHA8P1	12.4583	0	0
AC008035.1	13.75	0	0
AC004241.3	12.75	0	0
FAIM2	10.7197	0	0
KRT8	20.4022	0	0
KRT18	24.75	0	0
AC023509.5	16.625	0	0
ESYT1	12.604	0	0
RDH16	15.4	0	0
SLC26A10	12.6	0	0
RXYLT1	10.775	0	0
SRGAP1	11.2174	0	0
AC090061.1	20.8333	0	0
RNA5SP363	21.5	0	0
LRRIQ1	10.9061	0	0
ALX1	25.2	0	0
POC1B-AS1	13.3	0	0
ATP2B1	13.5909	0	0
NR2C1	12.9787	0	0
AC007656.1	18.4167	0	0
AC013417.1	18.875	0	0
LINC02409	18.4286	0	0
GOLGA2P5	24.3333	0	0
AC063950.1	11.5	0	0
AC079907.1	14.6	0	0
AC079385.2	23.4286	0	0
SELPLG	14	0	0
AC007637.1	14.8333	0	0
RAD9B	19	0	0
LHX5-AS1	20.1192	0	0
AC084291.1	12.3333	0	0
AC026367.3	16.6667	0	0
RN7SL508P	11	0	0
HSPB8	22.3333	0	0
P2RX4	13.6667	0	0
HPD	18	0	0
LRRC43	16.5714	0	0
CLIP1-AS1	20.3333	0	0
RILPL2	10.2857	0	0
AC068790.2	15.6667	0	0
AC005186.1	29.6667	0	0
ADGRD1	12.2247	0	0
AC073862.2	17.2	0	0
AC131009.2	14.6667	0	0
PUS1	10.75	0	0
AC127070.4	15.8333	0	0
TPTE2	14.75	0	0
LINC00350	17.5	0	0
SKA3	21.25	0	0
AL445985.1	11	0	0
LINC01053	22.5	0	0
MTMR6	10.6575	0	0
SHISA2	11.4583	0	0
FREM2	24.3333	0	0
LACC1	13.5333	0	0
LRRC63	29	0	0
AL157813.1	19.1667	0	0
AL359513.1	11.75	0	0
PCDH20	11.8889	0	0
ABCC4	18.3571	0	0
MTND5P2	17.75	0	0
AL138689.2	10	0	0
MYO16	10.2972	0	0
ARHGEF7-AS1	10.5	0	0
DCUN1D2-AS	25	0	0
AL442125.2	19.75	0	0
CCNB1IP1	11.2107	0	0
AL135744.1	15.8333	0	0
SLC7A8	10.1902	0	0
AL136295.2	11.1429	0	0
REC8	14.9231	0	0
TGM1	18	0	0
FOXG1	14.4292	0	0
LINC01551	26.0697	0	0
AL133166.1	15.8571	0	0
KIAA0391	11.2333	0	0
AL133163.3	11.097	0	0
LRFN5	13.525	0	0
SAV1	14.5	0	0
AL606834.2	17.5	0	0
AL133485.1	10	0	0
OTX2	16.8283	0	0
AL391152.1	20.5	0	0
DACT1	10.803	0	0
SYNE2	13.5392	0	0
GPX2	21.8889	0	0
AL133370.1	22	0	0
AC005476.2	22.5	0	0
FOS	21.0696	0	0
UNGP3	18.2	0	0
AL357093.1	15.5	0	0
YY1	10.2505	0	0
DLK1	26.0411	0	0
AL137779.1	10.3333	0	0
AL137779.3	21.5	0	0
AL928654.4	11.5263	0	0
AC011767.1	10.0833	0	0
OCA2	23.7692	0	0
FAM189A1	12.05	0	0
ARHGAP11A	10.6071	0	0
SCG5	15.0328	0	0
KATNBL1	10.9341	0	0
RASGRP1	14.0949	0	0
GPR176	15.1917	0	0
CAPN3	11.3333	0	0
AC011330.2	18.5	0	0
GAPDHP55	22	0	0
RNU6-94P	13.8571	0	0
CERNA1	26.5	0	0
MYO5C	11.9091	0	0
EEF1B2P1	12.8333	0	0
ONECUT1	21.6614	0	0
AC018926.2	15	0	0
PRTG	12.6466	0	0
NEDD4	17.2222	0	0
AC084782.3	16.7143	0	0
ALDH1A2	22.125	0	0
MYO1E	13.0417	0	0
PIGHP1	12.2571	0	0
ANXA2	20.1915	0	0
GAPDHP61	17.2167	0	0
SCARNA14	13	0	0
ITGA11	23.4286	0	0
THSD4	12.708	0	0
AC108861.1	18	0	0
AC104938.1	20	0	0
AC079322.1	14.6667	0	0
ADPGK-AS1	16	0	0
REC114	10.25	0	0
CD276	11.7091	0	0
C15orf59-AS1	10.3333	0	0
ISLR2	26.4283	0	0
AC010931.2	15.4151	0	0
ISLR	13.25	0	0
STRA6	10.9931	0	0
CYP11A1	23	0	0
ARID3B	10.8	0	0
AC105020.6	26	0	0
SNX33	18.8571	0	0
RN7SL278P	11	0	0
CFAP161	10	0	0
STARD5	21.5	0	0
AC060809.1	16.1429	0	0
AC024270.2	11	0	0
AC021739.3	12.1667	0	0
IQGAP1	10.0146	0	0
AC068831.7	20.8	0	0
LINC01579	11.0556	0	0
LINC01582	12.25	0	0
AC022819.1	19	0	0
DNM1P46	20.3333	0	0
AC027559.1	14.5	0	0
NME4	11.208	0	0
NME3	10.0751	0	0
AC005363.2	15.75	0	0
AC108134.2	13	0	0
SEC14L5	11.1818	0	0
RBFOX1	11.1756	0	0
MPV17L	16.25	0	0
TMEM159	10.1924	0	0
AC092119.3	18.6667	0	0
C16orf82	27.6667	0	0
AC016597.1	18.8333	0	0
GAPDHP35	16.3889	0	0
AC135050.1	10.4	0	0
MYLK3	14.6667	0	0
EIF4BP5	20	0	0
AC007614.1	14.6731	0	0
MRPS21P8	16.5	0	0
CES1	26.25	0	0
CNGB1	15.4936	0	0
AC026771.1	12	0	0
AC092378.1	50	0	0
LRRC36	16.5	0	0
TPPP3	27.8969	0	0
RIPOR1	11.3955	0	0
RPS2P45	11.5	0	0
HAS3	11.8667	0	0
VAC14-AS1	15	0	0
AC010547.3	21	0	0
AC092134.1	12.3333	0	0
AC009148.1	21.6667	0	0
AC022165.1	19	0	0
FAM92B	12	0	0
AC018695.4	12.6667	0	0
AC092384.1	11.5	0	0
TUSC5	22.25	0	0
AC233723.1	17	0	0
AC004771.3	13	0	0
USP6	11.2143	0	0
SCIMP	10.987	0	0
AC087500.2	12	0	0
AC004706.3	18.4444	0	0
ALOX12P2	18	0	0
SENP3	19.9286	0	0
AC005244.1	15	0	0
TEKT3	20.125	0	0
LRRC75A	21	0	0
PLD6	20.8571	0	0
SMCR8	11	0	0
SHMT1	11	0	0
FAM83G	22.1667	0	0
AC115989.2	13	0	0
AC024267.5	18.6667	0	0
SEZ6	10.4909	0	0
AC138207.8	14.25	0	0
AC090616.6	17.8182	0	0
UBL5P2	14.7143	0	0
C17orf50	14	0	0
MRM1	14.6	0	0
AC243773.1	15	0	0
HMGB1P24	16.5	0	0
HNF1B	10.25	0	0
PLXDC1	15.3333	0	0
AC087491.1	22.5	0	0
AC067852.3	13.3333	0	0
HSD17B1P1	13	0	0
RAMP2-AS1	19.8333	0	0
BRCA1	11	0	0
DUSP3	13.068	0	0
CD300LG	13.5714	0	0
HDAC5	11.2627	0	0
FMNL1	24.8542	0	0
ANKFN1	11.7022	0	0
AC004584.2	17.5	0	0
RPS29P21	19.5	0	0
AC104763.1	13.5714	0	0
AC011921.3	14	0	0
2024-03-10	17.5714	0	0
AC005828.7	18	0	0
EEF1DP7	11.2	0	0
RN7SL735P	14.5	0	0
AC005332.8	24	0	0
AC005332.1	15.8333	0	0
KIF19	20	0	0
BTBD17	10.4805	0	0
CBX2	11.9235	0	0
LINC01977	32.5	0	0
AC087741.1	13.2667	0	0
SLC26A11	10.7909	0	0
FSCN2	22.5	0	0
ADCYAP1	12.0736	0	0
LINC00470	23.5	0	0
AP000919.1	10	0	0
AP005059.2	17.4	0	0
L3MBTL4	22.5	0	0
APCDD1	18.6	0	0
TTC39C-AS1	11.05	0	0
RNA5SP452	14	0	0
DSC2	13.0334	0	0
DTNA	11.9578	0	0
AC044840.1	11.25	0	0
MYO5B	13.8	0	0
AC090246.1	22	0	0
DCC	14.2689	0	0
RAB27B	12.5556	0	0
LINC01416	12.8	0	0
ST8SIA3	11.2742	0	0
ONECUT2	17.0447	0	0
NEDD4L	10.8672	0	0
MBP	15	0	0
ANGPT4	20	0	0
CPXM1	11.9234	0	0
PCSK2	14.5607	0	0
AL161658.1	10.4286	0	0
THBD	26.5	0	0
ID1	11.7083	0	0
PXMP4	24.3571	0	0
ITCH-IT1	17	0	0
MAP1LC3A	12.2993	0	0
DSN1	10.2	0	0
NNAT	14.15	0	0
WISP2	15	0	0
MATN4	15.25	0	0
PLTP	11.3732	0	0
MKRN7P	13.2	0	0
AL160412.1	13.9333	0	0
NKAIN4	10.4301	0	0
AL121827.2	32.6667	0	0
AC009005.1	18	0	0
KISS1R	14.375	0	0
RNU6-2	10	0	0
STK11	11.8784	0	0
ATP8B3	11.2273	0	0
TMPRSS9	19.5	0	0
CREB3L3	22.3333	0	0
PLIN4	18.3333	0	0
AC011444.1	11	0	0
PSPN	10.0625	0	0
DENND1C	19.6	0	0
AC022146.2	11.4	0	0
C19orf66	12.875	0	0
S1PR2	11.076	0	0
DOCK6	12.1667	0	0
ZNF887P	10.8333	0	0
ZNF763	10.4196	0	0
ZNF788	12.6667	0	0
AC010422.2	11.75	0	0
NFIX	19.3333	0	0
IER2	13.9119	0	0
AC020916.1	11.0833	0	0
IL27RA	15.3	0	0
PALM3	16.8571	0	0
EPHX3	24.6667	0	0
JUND	10.5001	0	0
NCAN	10.6215	0	0
AC011458.1	19.8571	0	0
BNIP3P10	13.6667	0	0
AC008739.2	18.6667	0	0
BNIP3P27	10.3333	0	0
AC007786.1	10.5	0	0
AC011474.1	13.8	0	0
ZNF536	17.0283	0	0
AC025809.1	16.1429	0	0
LGI4	13.1429	0	0
AC002128.1	10.25	0	0
ATP4A	27.75	0	0
DLL3	14.477	0	0
B3GNT8	13.4167	0	0
AC243960.1	18	0	0
POU2F2	12.5407	0	0
AC010247.1	18.5	0	0
AC010247.2	15.9504	0	0
AC006213.6	15.5	0	0
ZNF296	10	0	0
CKM	11.6667	0	0
FOSB	21.0714	0	0
RASIP1	21.3333	0	0
HRC	14.7	0	0
ZNF83	12.32	0	0
ZNF816	12.25	0	0
AC010328.2	12	0	0
ZNF525	15.0762	0	0
RPL39P36	13.75	0	0
MYADM	18.1815	0	0
GP6	16.6667	0	0
AC020922.4	11.3333	0	0
COX6B2	14.7143	0	0
ZNF835	18.8333	0	0
ZNF547	19.9103	0	0
SNX3P1Y	13	0	0
AC010970.1	27	0	0
ADA2	20.2358	0	0
AC005300.1	13.375	0	0
FO681548.1	13.8	0	0
LINC01311	10	0	0
AP000553.7	12.6667	0	0
RN7SL280P	13	0	0
AP000350.5	11	0	0
DDT	12.8	0	0
MN1	11.5188	0	0
KREMEN1	10.1587	0	0
MB	23.5714	0	0
RAC2	18.5	0	0
MFNG	11.4586	0	0
H1F0	14.1444	0	0
AL022322.2	10.8571	0	0
APOBEC3C	19	0	0
APOBEC3F	16.4	0	0
SNORD83A	12.75	0	0
RPL7P52	16.75	0	0
AL035681.1	12.375	0	0
AL021453.1	12.4527	0	0
A4GALT	16.5	0	0
SCUBE1	16.1422	0	0
AL031595.3	24	0	0
Z83838.1	14.75	0	0
FBLN1	16.1836	0	0
BX537318.1	23.75	0	0
ADM2	17.8	0	0
LINC02246	16	0	0
MIR99AHG	21.035	0	0
BTG3	11.563	0	0
AL109761.1	20.75	0	0
AP001596.1	11	0	0
AP000240.1	10.3333	0	0
AP000254.1	13.5	0	0
URB1-AS1	17.5	0	0
TCP10L	24	0	0
C21orf62	14.4307	0	0
OLIG2	24.2	0	0
TIMM9P2	15.2857	0	0
BRWD1-AS2	11.3333	0	0
SIK1	11.5	0	0
AP001065.1	10.6667	0	0
AJ239328.1	21	0	0
COL6A1	10.6122	0	0
AP001469.2	11.375	0	0
RXFP4	22.5	0	0
AC104623.1	20.5	0	0
NXPH2	42.6667	0	0
HOXD9	18.3333	0	0
RBMS3-AS3	16	0	0
IQCJ	29.5	0	0
AC092919.1	15.3333	0	0
ECM1P2	20	0	0
SNCA-AS1	26	0	0
LINC01846	22.6667	0	0
PRICKLE4	16.5	0	0
SNORA5A	10.5	0	0
AC009220.3	26.5	0	0
AC008060.1	24	0	0
AL162412.1	26	0	0
AL133330.2	19	0	0
OPCML-IT2	25	0	0
AL157392.1	13.3333	0	0
RN7SL846P	20.5	0	0
WNT10B	26.5	0	0
HOXC6	18	0	0
AC068790.8	21	0	0
RF00086	24.6667	0	0
PTTG4P	17	0	0
LINC01550	24.5	0	0
AC023302.1	11	0	0
AC092135.1	20.6667	0	0
CXCL16	17.6667	0	0
KRT18P55	31	0	0
HOXB5	23.6667	0	0
HOXB8	27.6667	0	0
AC005972.2	23.5	0	0
TRIM47	22	0	0
AP005329.1	20	0	0
ANGPTL6	27	0	0
RHEBP3	15	0	0
